# Supplementary material for: Conditioning the soil microbiome through plant–soil feedbacks suppresses an aboveground insect pest
Source: New Phytol. 2020 Feb 3;226(2):595–608. doi: 10.1111/nph.16385 (PMC7155073; doi:10.1111/nph.16385)
Supplement: Supplementary file 3 — Table S2 Average relative abundances of bacteria and fungi at the lowest taxonomic level that could be identified in chrysanthemum soil and inocula. [file NPH-226-595-s003.xlsx]

## Sheet: Sheet1
Article title: Conditioning the soil microbiome through plant-soil feedbacks suppresses an aboveground insect pest
Authors: Ana Pineda, Ian Kaplan, S. Emilia Hannula, Wadih Ghanem & T. Martijn Bezemer
Article acceptance date: 04 December 2019
Table S2. Average in chrysanthemum soil and inocula, of relative abundances of bacteria and fungi at the lowest taxonomic level that could be identified.

## Sheet: Bacteria
Taxonomy	Average in Inoculum	Average in Soil	Average in Soil second experiment
Archaea; Thaumarchaeota; FHMa11_terrestrial_group; uncultured_archaeon	18.1818	7.40741	8.4507
Archaea; Thaumarchaeota; FHMa11_terrestrial_group; uncultured_crenarchaeote	46.9697	15.7407	9.85915
Archaea; Thaumarchaeota; Soil_Crenarchaeotic_Group(SCG); *	72.7273	66.6667	40.3756
Archaea; Thaumarchaeota; Soil_Crenarchaeotic_Group(SCG); uncultured_archaeon	66.6667	46.2963	30.2817
Archaea; Thaumarchaeota; Soil_Crenarchaeotic_Group(SCG); uncultured_crenarchaeote	87.8788	74.0741	64.0845
Archaea; Thaumarchaeota; Soil_Crenarchaeotic_Group(SCG); Unknown_Order; Unknown_Family; Candidatus_Nitrososphaera; uncultured_bacterium	54.5455	42.5926	30.9859
Archaea; Thaumarchaeota; South_African_Gold_Mine_Gp_1(SAGMCG-1); *	96.9697	31.4815	85.9155
Archaea; Woesearchaeota_(DHVEG-6); uncultured_archaeon	39.3939	33.3333	5.6338
Archaea; Woesearchaeota_(DHVEG-6); uncultured_euryarchaeote	15.1515	45.3704	25.7042
Bacteria; *; *; *	69.697	40.7407	16.9014
Bacteria; *; *; *; *	79.798	14.8148	5.16432
Bacteria; *; *; *; *; *; *	57.5758	51.8519	74.6479
Bacteria; *; *; *; *; uncultured; *	100	96.2963	97.1831
Bacteria; Acidobacteria; Acidobacteria; Acidobacteriales; Acidobacteriaceae_(Subgroup_1); Granulicella; *	57.5758	87.037	90.1408
Bacteria; Acidobacteria; Acidobacteria; Acidobacteriales; Acidobacteriaceae_(Subgroup_1); uncultured; *	39.3939	48.1481	50.7042
Bacteria; Acidobacteria; Acidobacteria; Acidobacteriales; Acidobacteriaceae_(Subgroup_1); uncultured; uncultured_Acidobacteria_bacterium	67.6768	62.963	62.4413
Bacteria; Acidobacteria; Blastocatellia; Blastocatellales; Blastocatellaceae_(Subgroup_4); 11-24; uncultured_bacterium	74.2424	30.5556	29.5775
Bacteria; Acidobacteria; Blastocatellia; Blastocatellales; Blastocatellaceae_(Subgroup_4); Aridibacter; *	100	90.7407	56.338
Bacteria; Acidobacteria; Blastocatellia; Blastocatellales; Blastocatellaceae_(Subgroup_4); Aridibacter; uncultured_bacterium	56.0606	26.8519	4.92958
Bacteria; Acidobacteria; Blastocatellia; Blastocatellales; Blastocatellaceae_(Subgroup_4); Blastocatella; *	55.5556	54.9383	24.8826
Bacteria; Acidobacteria; Blastocatellia; Blastocatellales; Blastocatellaceae_(Subgroup_4); Blastocatella; uncultured_Acidobacteria_bacterium	21.2121	12.963	4.22535
Bacteria; Acidobacteria; Blastocatellia; Blastocatellales; Blastocatellaceae_(Subgroup_4); DS-100; uncultured_bacterium	75	51.3889	29.2254
Bacteria; Acidobacteria; Blastocatellia; Blastocatellales; Blastocatellaceae_(Subgroup_4); DS-100; uncultured_soil_bacterium	60.6061	17.5926	4.92958
Bacteria; Acidobacteria; Blastocatellia; Blastocatellales; Blastocatellaceae_(Subgroup_4); Elev-16S-573; uncultured_bacterium	57.5758	35.1852	45.0704
Bacteria; Acidobacteria; Blastocatellia; Blastocatellales; Blastocatellaceae_(Subgroup_4); RB41; *	94.9495	76.5432	59.6244
Bacteria; Acidobacteria; Blastocatellia; Blastocatellales; Blastocatellaceae_(Subgroup_4); RB41; uncultured_Acidobacteria_bacterium	79.798	62.3457	53.0516
Bacteria; Acidobacteria; Blastocatellia; Blastocatellales; Blastocatellaceae_(Subgroup_4); RB41; uncultured_Acidobacterium_sp.	39.3939	11.1111	5.6338
Bacteria; Acidobacteria; Blastocatellia; Blastocatellales; Blastocatellaceae_(Subgroup_4); RB41; uncultured_bacterium	93.4343	61.7284	40.1408
Bacteria; Acidobacteria; Blastocatellia; Blastocatellales; Blastocatellaceae_(Subgroup_4); Stenotrophobacter; Acidobacteria_bacterium_JGI_0001001-H03	87.8788	79.6296	57.7465
Bacteria; Acidobacteria; Blastocatellia; Blastocatellales; Blastocatellaceae_(Subgroup_4); Stenotrophobacter; uncultured_bacterium	65.1515	49.0741	33.0986
Bacteria; Acidobacteria; Blastocatellia; Blastocatellales; Blastocatellaceae_(Subgroup_4); Stenotrophobacter; uncultured_bacterium_gp4	100	86.1111	69.0141
Bacteria; Acidobacteria; Blastocatellia; Blastocatellales; Blastocatellaceae_(Subgroup_4); uncultured; *	90.303	62.963	50.1408
Bacteria; Acidobacteria; Blastocatellia; Blastocatellales; Blastocatellaceae_(Subgroup_4); uncultured; uncultured_Acidobacteria_bacterium	72.1212	52.963	39.1549
Bacteria; Acidobacteria; Blastocatellia; Blastocatellales; Blastocatellaceae_(Subgroup_4); uncultured; uncultured_Acidobacteriales_bacterium	100	88.8889	64.7887
Bacteria; Acidobacteria; Blastocatellia; Blastocatellales; Blastocatellaceae_(Subgroup_4); uncultured; uncultured_bacterium	60.9848	52.662	31.6901
Bacteria; Acidobacteria; Blastocatellia; Blastocatellales; Blastocatellaceae_(Subgroup_4); uncultured; uncultured_bacterium_164	92.4242	79.6296	68.3099
Bacteria; Acidobacteria; Blastocatellia; Blastocatellales; Blastocatellaceae_(Subgroup_4); uncultured; uncultured_soil_bacterium	93.9394	77.7778	42.2535
Bacteria; Acidobacteria; Blastocatellia; Blastocatellales; Blastocatellaceae_(Subgroup_4); uncultured_bacterium	98.9899	81.4815	34.7418
Bacteria; Acidobacteria; Holophagae; Holophagales; Holophagaceae; Holophaga; uncultured_bacterium	18.1818	35.1852	47.8873
Bacteria; Acidobacteria; Holophagae; Subgroup_10; ABS-19; *	54.5455	14.1975	8.4507
Bacteria; Acidobacteria; Holophagae; Subgroup_10; ABS-19; uncultured_Acidobacteria_bacterium	100	37.037	22.5352
Bacteria; Acidobacteria; Holophagae; Subgroup_10; ABS-19; uncultured_bacterium	68.4848	31.2963	25.2113
Bacteria; Acidobacteria; Holophagae; Subgroup_7; *	78.7879	68.5185	50.2347
Bacteria; Acidobacteria; Holophagae; Subgroup_7; uncultured_Acidobacteria_bacterium	15.1515	74.0741	22.5352
Bacteria; Acidobacteria; Holophagae; Subgroup_7; uncultured_bacterium	90.9091	68.107	51.6432
Bacteria; Acidobacteria; Solibacteres; Solibacterales; Solibacteraceae_(Subgroup_3); *; *	100	90.7407	87.3239
Bacteria; Acidobacteria; Solibacteres; Solibacterales; Solibacteraceae_(Subgroup_3); *; uncultured_bacterium	100	68.5185	57.7465
Bacteria; Acidobacteria; Solibacteres; Solibacterales; Solibacteraceae_(Subgroup_3); Bryobacter; *	64.6465	65.0206	49.4523
Bacteria; Acidobacteria; Solibacteres; Solibacterales; Solibacteraceae_(Subgroup_3); Bryobacter; Acidobacteria_bacterium_LWQ4	30.303	77.7778	49.2958
Bacteria; Acidobacteria; Solibacteres; Solibacterales; Solibacteraceae_(Subgroup_3); Bryobacter; uncultured_Acidobacteria_bacterium	42.4242	34.9206	28.3702
Bacteria; Acidobacteria; Solibacteres; Solibacterales; Solibacteraceae_(Subgroup_3); Bryobacter; uncultured_Acidobacteriaceae_bacterium	6.06061	59.2593	52.1127
Bacteria; Acidobacteria; Solibacteres; Solibacterales; Solibacteraceae_(Subgroup_3); Bryobacter; uncultured_Acidobacterium_sp.	24.2424	85.1852	64.7887
Bacteria; Acidobacteria; Solibacteres; Solibacterales; Solibacteraceae_(Subgroup_3); Bryobacter; uncultured_bacterium	49.6104	50.1058	40.6439
Bacteria; Acidobacteria; Solibacteres; Solibacterales; Solibacteraceae_(Subgroup_3); Candidatus_Solibacter; *	78.1818	72.2222	57.6056
Bacteria; Acidobacteria; Solibacteres; Solibacterales; Solibacteraceae_(Subgroup_3); Candidatus_Solibacter; uncultured_Acidobacteria_bacterium	26.8398	33.5979	30.3823
Bacteria; Acidobacteria; Solibacteres; Solibacterales; Solibacteraceae_(Subgroup_3); Candidatus_Solibacter; uncultured_Acidobacteriales_bacterium	100	90.7407	83.0986
Bacteria; Acidobacteria; Solibacteres; Solibacterales; Solibacteraceae_(Subgroup_3); Candidatus_Solibacter; uncultured_bacterium	63.5101	55.787	41.9601
Bacteria; Acidobacteria; Solibacteres; Solibacterales; Solibacteraceae_(Subgroup_3); Candidatus_Solibacter; uncultured_bacterium_89	90.9091	61.1111	53.5211
Bacteria; Acidobacteria; Solibacteres; Solibacterales; Solibacteraceae_(Subgroup_3); Elev-16S-1166; uncultured_bacterium	69.697	70.3704	50.7042
Bacteria; Acidobacteria; Solibacteres; Solibacterales; Solibacteraceae_(Subgroup_3); Paludibaculum; *	6.06061	12.963	26.7606
Bacteria; Acidobacteria; Solibacteres; Solibacterales; Solibacteraceae_(Subgroup_3); Paludibaculum; uncultured_bacterium	78.7879	38.8889	14.0845
Bacteria; Acidobacteria; Subgroup_11; *	54.5455	3.7037	5.6338
Bacteria; Acidobacteria; Subgroup_17; *	100	64.8148	12.6761
Bacteria; Acidobacteria; Subgroup_17; uncultured_bacterium	71.2121	53.7037	23.2394
Bacteria; Acidobacteria; Subgroup_2; *	80.303	70.3704	73.9437
Bacteria; Acidobacteria; Subgroup_2; uncultured_Acidobacteria_bacterium	90.9091	68.5185	61.9718
Bacteria; Acidobacteria; Subgroup_2; uncultured_bacterium	77.0202	57.2531	52.4648
Bacteria; Acidobacteria; Subgroup_2; uncultured_forest_soil_bacterium	48.4848	25.9259	43.662
Bacteria; Acidobacteria; Subgroup_22; uncultured_bacterium	56.8182	10.6481	4.57746
Bacteria; Acidobacteria; Subgroup_5; *	92.8375	58.7542	45.8387
Bacteria; Acidobacteria; Subgroup_5; uncultured_Acidobacteria_bacterium	66.6667	26.8519	20.892
Bacteria; Acidobacteria; Subgroup_5; uncultured_bacterium	70.202	38.5802	29.3427
Bacteria; Acidobacteria; Subgroup_6; *	84.7567	64.3659	53.0943
Bacteria; Acidobacteria; Subgroup_6; uncultured_Acidobacteria_bacterium	82.6203	60.4031	48.053
Bacteria; Acidobacteria; Subgroup_6; uncultured_Acidobacteriaceae_bacterium	100	88.8889	59.1549
Bacteria; Acidobacteria; Subgroup_6; uncultured_Acidobacteriales_bacterium	66.6667	57.4074	38.9671
Bacteria; Acidobacteria; Subgroup_6; uncultured_bacterium	80.6061	64.6561	53.4809
Bacteria; Acidobacteria; Subgroup_6; uncultured_bacterium_259	100	88.8889	85.9155
Bacteria; Acidobacteria; Subgroup_6; uncultured_organism	12.1212	25.9259	2.8169
Bacteria; Acidobacteria; Subgroup_6; uncultured_proteobacterium	87.2727	62.2222	47.8873
Bacteria; Acidobacteria; Subgroup_6; Unknown_Order; Unknown_Family; Vicinamibacter; uncultured_bacterium	82.5758	64.8148	61.2676
Bacteria; Actinobacteria; Acidimicrobiia; Acidimicrobiales; Acidimicrobiaceae; CL500-29_marine_group; *	93.9394	64.8148	23.9437
Bacteria; Actinobacteria; Acidimicrobiia; Acidimicrobiales; Acidimicrobiaceae; CL500-29_marine_group; uncultured_actinobacterium	21.2121	12.963	2.8169
Bacteria; Actinobacteria; Acidimicrobiia; Acidimicrobiales; Acidimicrobiaceae; CL500-29_marine_group; uncultured_bacterium	37.3737	24.6914	18.7793
Bacteria; Actinobacteria; Acidimicrobiia; Acidimicrobiales; Acidimicrobiaceae; Ilumatobacter; uncultured_bacterium	48.4848	12.963	7.04225
Bacteria; Actinobacteria; Acidimicrobiia; Acidimicrobiales; Acidimicrobiaceae; uncultured; uncultured_Acidimicrobineae_bacterium	100	72.2222	46.4789
Bacteria; Actinobacteria; Acidimicrobiia; Acidimicrobiales; Acidimicrobiaceae; uncultured; uncultured_bacterium	64.1873	35.3535	22.4072
Bacteria; Actinobacteria; Acidimicrobiia; Acidimicrobiales; Acidimicrobiales_Incertae_Sedis; Aciditerrimonas; uncultured_bacterium	51.5152	25.9259	4.22535
Bacteria; Actinobacteria; Acidimicrobiia; Acidimicrobiales; Acidimicrobiales_Incertae_Sedis; Candidatus_Microthrix; *	39.3939	59.2593	35.2113
Bacteria; Actinobacteria; Acidimicrobiia; Acidimicrobiales; Acidimicrobiales_Incertae_Sedis; Candidatus_Microthrix; uncultured_bacterium	58.5859	33.3333	21.5962
Bacteria; Actinobacteria; Acidimicrobiia; Acidimicrobiales; Iamiaceae; Iamia; *	9.09091	18.5185	38.0282
Bacteria; Actinobacteria; Acidimicrobiia; Acidimicrobiales; Iamiaceae; Iamia; uncultured_bacterium	41.6667	60.1852	43.3099
Bacteria; Actinobacteria; Acidimicrobiia; Acidimicrobiales; uncultured; *	59.596	54.0123	36.6197
Bacteria; Actinobacteria; Acidimicrobiia; Acidimicrobiales; uncultured; uncultured_Acidimicrobiales_bacterium	39.3939	55.5556	39.4366
Bacteria; Actinobacteria; Acidimicrobiia; Acidimicrobiales; uncultured; uncultured_Acidimicrobidae_bacterium	63.6364	79.6296	42.2535
Bacteria; Actinobacteria; Acidimicrobiia; Acidimicrobiales; uncultured; uncultured_Aciditerrimonas_sp.	39.3939	16.6667	9.85915
Bacteria; Actinobacteria; Acidimicrobiia; Acidimicrobiales; uncultured; uncultured_actinobacterium	56.5657	43.8272	19.2488
Bacteria; Actinobacteria; Acidimicrobiia; Acidimicrobiales; uncultured; uncultured_Actinomycetales_bacterium	78.7879	87.037	53.5211
Bacteria; Actinobacteria; Acidimicrobiia; Acidimicrobiales; uncultured; uncultured_bacterium	55.6999	42.1517	31.2542
Bacteria; Actinobacteria; Actinobacteria; Catenulisporales; Actinospicaceae; Actinospica; *	45.4545	3.7037	8.4507
Bacteria; Actinobacteria; Actinobacteria; Catenulisporales; Catenulisporaceae; Catenulispora; *	60.6061	28.7037	14.7887
Bacteria; Actinobacteria; Actinobacteria; Corynebacteriales; Mycobacteriaceae; Mycobacterium; *	98.4848	87.963	73.9437
Bacteria; Actinobacteria; Actinobacteria; Corynebacteriales; Mycobacteriaceae; Mycobacterium; Mycobacterium_sp._W1.10-29	87.013	67.4603	66.8008
Bacteria; Actinobacteria; Actinobacteria; Corynebacteriales; Mycobacteriaceae; Mycobacterium; uncultured_bacterium	90.9091	65.7407	59.1549
Bacteria; Actinobacteria; Actinobacteria; Corynebacteriales; Mycobacteriaceae; Mycobacterium; unidentified	100	87.037	80.2817
Bacteria; Actinobacteria; Actinobacteria; Corynebacteriales; Nocardiaceae; Nocardia; *	51.5152	42.5926	14.0845
Bacteria; Actinobacteria; Actinobacteria; Corynebacteriales; Nocardiaceae; Nocardia; Nocardia_sp._SM1342	66.6667	29.6296	11.2676
Bacteria; Actinobacteria; Actinobacteria; Corynebacteriales; Nocardiaceae; Rhodococcus; *	75.7576	47.5309	47.4178
Bacteria; Actinobacteria; Actinobacteria; Corynebacteriales; Nocardiaceae; Rhodococcus; Rhodococcus_sp._57(2009)	69.697	27.7778	22.5352
Bacteria; Actinobacteria; Actinobacteria; Corynebacteriales; Nocardiaceae; Rhodococcus; uncultured_bacterium	96.9697	77.7778	63.3803
Bacteria; Actinobacteria; Actinobacteria; Corynebacteriales; Nocardiaceae; Smaragdicoccus; *	48.4848	5.55556	7.04225
Bacteria; Actinobacteria; Actinobacteria; Corynebacteriales; Nocardiaceae; Williamsia; uncultured_bacterium	27.2727	11.1111	19.7183
Bacteria; Actinobacteria; Actinobacteria; Frankiales; *; *; *	100	68.5185	32.3944
Bacteria; Actinobacteria; Actinobacteria; Frankiales; Acidothermaceae; Acidothermus; uncultured_bacterium	74.7475	47.5309	46.9484
Bacteria; Actinobacteria; Actinobacteria; Frankiales; Acidothermaceae; Acidothermus; uncultured_soil_bacterium	60.6061	22.2222	15.493
Bacteria; Actinobacteria; Actinobacteria; Frankiales; Cryptosporangiaceae; Cryptosporangium; Cryptosporangium_japonicum	72.7273	12.963	11.2676
Bacteria; Actinobacteria; Actinobacteria; Frankiales; Cryptosporangiaceae; Fodinicola; uncultured_bacterium	48.4848	14.8148	7.04225
Bacteria; Actinobacteria; Actinobacteria; Frankiales; Frankiaceae; Jatrophihabitans; uncultured_bacterium	100	98.1481	80.2817
Bacteria; Actinobacteria; Actinobacteria; Frankiales; Geodermatophilaceae; Blastococcus; uncultured_bacterium	100	100	91.5493
Bacteria; Actinobacteria; Actinobacteria; Frankiales; Geodermatophilaceae; Modestobacter; *	100	79.6296	49.2958
Bacteria; Actinobacteria; Actinobacteria; Frankiales; Geodermatophilaceae; uncultured; *	93.9394	66.6667	70.4225
Bacteria; Actinobacteria; Actinobacteria; Frankiales; Nakamurellaceae; Nakamurella; *	84.8485	58.3333	50.7042
Bacteria; Actinobacteria; Actinobacteria; Frankiales; Nakamurellaceae; Nakamurella; uncultured_bacterium	63.6364	47.2222	28.8732
Bacteria; Actinobacteria; Actinobacteria; Frankiales; Sporichthyaceae; Sporichthya; Sporichthya_brevicatena	33.3333	18.5185	11.9718
Bacteria; Actinobacteria; Actinobacteria; Frankiales; Sporichthyaceae; uncultured; *	96.9697	75.9259	38.0282
Bacteria; Actinobacteria; Actinobacteria; Frankiales; uncultured; uncultured_actinobacterium	27.2727	46.2963	15.493
Bacteria; Actinobacteria; Actinobacteria; Frankiales; uncultured; uncultured_bacterium	62.1212	72.2222	54.2254
Bacteria; Actinobacteria; Actinobacteria; Kineosporiales; Kineosporiaceae; Angustibacter; *	96.9697	77.7778	60.5634
Bacteria; Actinobacteria; Actinobacteria; Kineosporiales; Kineosporiaceae; Kineosporia; uncultured_bacterium	84.8485	25.9259	18.3099
Bacteria; Actinobacteria; Actinobacteria; Micrococcales; Intrasporangiaceae; Lapillicoccus; Tetrasphaera_sp._HKS02	36.3636	47.2222	32.3944
Bacteria; Actinobacteria; Actinobacteria; Micrococcales; Intrasporangiaceae; Lapillicoccus; uncultured_bacterium	100	90.7407	81.6901
Bacteria; Actinobacteria; Actinobacteria; Micrococcales; Intrasporangiaceae; Oryzihumus; *	100	90.7407	81.6901
Bacteria; Actinobacteria; Actinobacteria; Micrococcales; Intrasporangiaceae; Phycicoccus; *	93.9394	89.8148	76.0563
Bacteria; Actinobacteria; Actinobacteria; Micrococcales; Intrasporangiaceae; Phycicoccus; Intrasporangiaceae_bacterium_CH8-3	93.9394	88.8889	76.0563
Bacteria; Actinobacteria; Actinobacteria; Micrococcales; Intrasporangiaceae; Terrabacter; Terrabacter_ginsenosidimutans	100	96.2963	84.507
Bacteria; Actinobacteria; Actinobacteria; Micrococcales; Intrasporangiaceae; Terrabacter; uncultured_bacterium	93.9394	51.8519	46.4789
Bacteria; Actinobacteria; Actinobacteria; Micrococcales; Microbacteriaceae; Cryobacterium; uncultured_bacterium	81.8182	73.6111	73.5915
Bacteria; Actinobacteria; Actinobacteria; Micrococcales; Micrococcaceae; *; *	100	100	97.1831
Bacteria; Actinobacteria; Actinobacteria; Micrococcales; Micrococcaceae; Neomicrococcus; Micrococcus_sp._NS_211	72.7273	53.7037	47.1831
Bacteria; Actinobacteria; Actinobacteria; Micrococcales; Micrococcaceae; Paenarthrobacter; Actinobacteria_bacterium_GB10C	100	100	97.1831
Bacteria; Actinobacteria; Actinobacteria; Micromonosporales; Micromonosporaceae; *; uncultured_bacterium	100	90.7407	81.6901
Bacteria; Actinobacteria; Actinobacteria; Micromonosporales; Micromonosporaceae; Actinoplanes; *	71.7172	57.4074	37.5587
Bacteria; Actinobacteria; Actinobacteria; Micromonosporales; Micromonosporaceae; Actinoplanes; uncultured_bacterium	75.7576	66.6667	36.6197
Bacteria; Actinobacteria; Actinobacteria; Micromonosporales; Micromonosporaceae; Dactylosporangium; *	100	88.8889	54.9296
Bacteria; Actinobacteria; Actinobacteria; Micromonosporales; Micromonosporaceae; Dactylosporangium; uncultured_bacterium	48.4848	16.0494	7.04225
Bacteria; Actinobacteria; Actinobacteria; Micromonosporales; Micromonosporaceae; Hamadaea; *	100	59.2593	30.9859
Bacteria; Actinobacteria; Actinobacteria; Micromonosporales; Micromonosporaceae; Luedemannella; uncultured_bacterium	90.9091	65.7407	49.2958
Bacteria; Actinobacteria; Actinobacteria; Micromonosporales; Micromonosporaceae; Micromonospora; *	68.0303	51.2963	34.8592
Bacteria; Actinobacteria; Actinobacteria; Micromonosporales; Micromonosporaceae; Micromonospora; actinobacterium_J93	69.697	24.0741	19.7183
Bacteria; Actinobacteria; Actinobacteria; Micromonosporales; Micromonosporaceae; Micromonospora; uncultured_actinobacterium	21.2121	12.963	5.6338
Bacteria; Actinobacteria; Actinobacteria; Micromonosporales; Micromonosporaceae; Plantactinospora; *	100	40.7407	22.5352
Bacteria; Actinobacteria; Actinobacteria; Micromonosporales; Micromonosporaceae; uncultured; *	74.2424	53.7037	39.4366
Bacteria; Actinobacteria; Actinobacteria; Micromonosporales; Micromonosporaceae; uncultured; uncultured_bacterium	96.9697	61.1111	38.0282
Bacteria; Actinobacteria; Actinobacteria; PeM15; *	12.1212	12.963	15.493
Bacteria; Actinobacteria; Actinobacteria; Propionibacteriales; Nocardioidaceae; Aeromicrobium; uncultured_bacterium	84.8485	67.9012	50.5477
Bacteria; Actinobacteria; Actinobacteria; Propionibacteriales; Nocardioidaceae; Kribbella; *	36.3636	14.8148	40.8451
Bacteria; Actinobacteria; Actinobacteria; Propionibacteriales; Nocardioidaceae; Kribbella; Kribbella_sp._GR10	100	92.5926	91.5493
Bacteria; Actinobacteria; Actinobacteria; Propionibacteriales; Nocardioidaceae; Kribbella; Kribbella_sp._GTVB23	90.9091	53.7037	45.0704
Bacteria; Actinobacteria; Actinobacteria; Propionibacteriales; Nocardioidaceae; Marmoricola; *	100	98.1481	78.8732
Bacteria; Actinobacteria; Actinobacteria; Propionibacteriales; Nocardioidaceae; Nocardioides; *	62.0047	75.7835	38.5699
Bacteria; Actinobacteria; Actinobacteria; Propionibacteriales; Nocardioidaceae; Nocardioides; Nocardioides_humi	30.303	46.2963	19.7183
Bacteria; Actinobacteria; Actinobacteria; Propionibacteriales; Nocardioidaceae; Nocardioides; Nocardioides_pyridinolyticus_JCM_10369	57.5758	74.0741	18.3099
Bacteria; Actinobacteria; Actinobacteria; Propionibacteriales; Nocardioidaceae; Nocardioides; Nocardioides_sp._BX5-6	3.0303	12.963	26.7606
Bacteria; Actinobacteria; Actinobacteria; Propionibacteriales; Nocardioidaceae; Nocardioides; Nocardioides_sp._Gsoil_958	63.6364	18.5185	5.6338
Bacteria; Actinobacteria; Actinobacteria; Propionibacteriales; Nocardioidaceae; Nocardioides; Nocardioides_sp._JC2947	27.2727	7.40741	16.9014
Bacteria; Actinobacteria; Actinobacteria; Propionibacteriales; Nocardioidaceae; Nocardioides; Nocardioides_sp._YUL1	65.1515	56.4815	26.0563
Bacteria; Actinobacteria; Actinobacteria; Propionibacteriales; Nocardioidaceae; Nocardioides; uncultured_actinobacterium	93.9394	38.8889	16.9014
Bacteria; Actinobacteria; Actinobacteria; Propionibacteriales; Nocardioidaceae; Nocardioides; uncultured_bacterium	66.6667	62.963	43.662
Bacteria; Actinobacteria; Actinobacteria; Pseudonocardiales; Pseudonocardiaceae; *	39.3939	7.40741	0
Bacteria; Actinobacteria; Actinobacteria; Pseudonocardiales; Pseudonocardiaceae; Actinophytocola; *	96.9697	50	15.493
Bacteria; Actinobacteria; Actinobacteria; Pseudonocardiales; Pseudonocardiaceae; Amycolatopsis; *	100	85.1852	98.5915
Bacteria; Actinobacteria; Actinobacteria; Pseudonocardiales; Pseudonocardiaceae; Amycolatopsis; Amycolatopsis_sp._308201	100	55.5556	87.3239
Bacteria; Actinobacteria; Actinobacteria; Pseudonocardiales; Pseudonocardiaceae; Crossiella; uncultured_bacterium	78.7879	70.3704	45.0704
Bacteria; Actinobacteria; Actinobacteria; Pseudonocardiales; Pseudonocardiaceae; Kutzneria; Kutzneria_kofuensis	60.6061	14.8148	12.6761
Bacteria; Actinobacteria; Actinobacteria; Pseudonocardiales; Pseudonocardiaceae; Pseudonocardia; *	80	52.5926	55.7746
Bacteria; Actinobacteria; Actinobacteria; Pseudonocardiales; Pseudonocardiaceae; Pseudonocardia; uncultured_bacterium	98.4848	84.2593	79.5775
Bacteria; Actinobacteria; Actinobacteria; Pseudonocardiales; Pseudonocardiaceae; Saccharopolyspora; Saccharopolyspora_sp._41741-1	96.9697	24.0741	22.5352
Bacteria; Actinobacteria; Actinobacteria; Streptomycetales; Streptomycetaceae; Streptomyces; *	72.7273	65.7407	45.7746
Bacteria; Actinobacteria; Actinobacteria; Streptomycetales; Streptomycetaceae; Streptomyces; Streptomyces_sp._3341BRRJ	100	100	92.9577
Bacteria; Actinobacteria; Actinobacteria; Streptomycetales; Streptomycetaceae; Streptomyces; Streptomyces_sp._IIUM_K4-03	100	100	95.7746
Bacteria; Actinobacteria; Actinobacteria; Streptomycetales; Streptomycetaceae; Streptomyces; Streptomyces_sp._YIM_75721	61.1111	39.1975	17.8404
Bacteria; Actinobacteria; Actinobacteria; Streptomycetales; Streptomycetaceae; Streptomyces; Streptomyces_verne	100	90.7407	84.507
Bacteria; Actinobacteria; Actinobacteria; Streptomycetales; Streptomycetaceae; Streptomyces; uncultured_bacterium	100	100	97.1831
Bacteria; Actinobacteria; Actinobacteria; Streptosporangiales; Nocardiopsaceae; Thermobifida; *	51.5152	11.1111	0
Bacteria; Actinobacteria; Actinobacteria; Streptosporangiales; Streptosporangiaceae; Microbispora; Microbispora_sp._I12A-02401	100	59.2593	38.0282
Bacteria; Actinobacteria; Actinobacteria; Streptosporangiales; Streptosporangiaceae; Nonomuraea; uncultured_bacterium	100	100	88.7324
Bacteria; Actinobacteria; Actinobacteria; Streptosporangiales; Streptosporangiaceae; Sphaerisporangium; *	51.5152	37.037	26.7606
Bacteria; Actinobacteria; Actinobacteria; Streptosporangiales; Streptosporangiaceae; Streptosporangium; Streptosporangium_amethystogenes_subsp._amethystogenes	93.9394	96.2963	77.4648
Bacteria; Actinobacteria; Actinobacteria; Streptosporangiales; Streptosporangiaceae; Thermopolyspora; *	45.4545	11.1111	2.8169
Bacteria; Actinobacteria; Actinobacteria; Streptosporangiales; Streptosporangiales_Incertae_Sedis; Motilibacter; *	30.303	16.6667	0
Bacteria; Actinobacteria; Actinobacteria; Streptosporangiales; Thermomonosporaceae; Actinocorallia; uncultured_bacterium	96.9697	72.2222	61.9718
Bacteria; Actinobacteria; Actinobacteria; Streptosporangiales; Thermomonosporaceae; Thermobispora; *	42.4242	12.963	0
Bacteria; Actinobacteria; MB-A2-108; *	100	79.6296	49.2958
Bacteria; Actinobacteria; MB-A2-108; uncultured_actinobacterium	96.9697	78.3951	63.3803
Bacteria; Actinobacteria; MB-A2-108; uncultured_alpha_proteobacterium	54.5455	24.0741	12.6761
Bacteria; Actinobacteria; MB-A2-108; uncultured_bacterium	80.0357	40.305	24.4408
Bacteria; Actinobacteria; Thermoleophilia; *; *; uncultured_bacterium	100	92.5926	87.3239
Bacteria; Actinobacteria; Thermoleophilia; Gaiellales; *; *	90.1515	75.463	70.0704
Bacteria; Actinobacteria; Thermoleophilia; Gaiellales; Gaiellaceae; Gaiella; *	100	84.2593	55.6338
Bacteria; Actinobacteria; Thermoleophilia; Gaiellales; Gaiellaceae; Gaiella; uncultured_bacterium	76.0606	50.3704	38.0282
Bacteria; Actinobacteria; Thermoleophilia; Gaiellales; Gaiellaceae; Gaiella; uncultured_Rubrobacteria_bacterium	86.3636	54.6296	32.3944
Bacteria; Actinobacteria; Thermoleophilia; Gaiellales; uncultured; *	91.6667	72.963	65.1408
Bacteria; Actinobacteria; Thermoleophilia; Gaiellales; uncultured; uncultured_actinobacterium	84.8485	57.4074	53.169
Bacteria; Actinobacteria; Thermoleophilia; Gaiellales; uncultured; uncultured_bacterium	76.2089	59.4169	43.6919
Bacteria; Actinobacteria; Thermoleophilia; Gaiellales; uncultured; uncultured_Gaiella_sp.	100	62.963	56.338
Bacteria; Actinobacteria; Thermoleophilia; Gaiellales; uncultured; uncultured_Rubrobacterales_bacterium	90.9091	46.2963	23.9437
Bacteria; Actinobacteria; Thermoleophilia; Gaiellales; uncultured; uncultured_Rubrobacteria_bacterium	89.3939	72.2222	56.5728
Bacteria; Actinobacteria; Thermoleophilia; Gaiellales; uncultured; uncultured_Solirubrobacter_sp.	81.0606	56.0185	43.3099
Bacteria; Actinobacteria; Thermoleophilia; Solirubrobacterales; *; *	68.9394	33.3333	14.0845
Bacteria; Actinobacteria; Thermoleophilia; Solirubrobacterales; *; *; uncultured_bacterium	96.9697	90.7407	63.3803
Bacteria; Actinobacteria; Thermoleophilia; Solirubrobacterales; *; uncultured_bacterium	67.6768	32.716	16.9014
Bacteria; Actinobacteria; Thermoleophilia; Solirubrobacterales; 0319-6M6; *	60.6061	22.2222	7.51174
Bacteria; Actinobacteria; Thermoleophilia; Solirubrobacterales; 0319-6M6; uncultured_actinobacterium	42.4242	7.40741	0
Bacteria; Actinobacteria; Thermoleophilia; Solirubrobacterales; 0319-6M6; uncultured_bacterium	83.9572	56.7538	36.2883
Bacteria; Actinobacteria; Thermoleophilia; Solirubrobacterales; 0319-6M6; uncultured_Rubrobacteria_bacterium	100	92.5926	67.6056
Bacteria; Actinobacteria; Thermoleophilia; Solirubrobacterales; 0319-6M6; uncultured_soil_bacterium	96.9697	84.2593	64.0845
Bacteria; Actinobacteria; Thermoleophilia; Solirubrobacterales; Conexibacteraceae; Conexibacter; *	96.9697	96.2963	69.0141
Bacteria; Actinobacteria; Thermoleophilia; Solirubrobacterales; Conexibacteraceae; Conexibacter; uncultured_bacterium	97.9798	96.9136	84.9765
Bacteria; Actinobacteria; Thermoleophilia; Solirubrobacterales; Elev-16S-1332; *	92.1212	77.037	54.0845
Bacteria; Actinobacteria; Thermoleophilia; Solirubrobacterales; Elev-16S-1332; uncultured_bacterium	85.7744	62.1399	46.3224
Bacteria; Actinobacteria; Thermoleophilia; Solirubrobacterales; Elev-16S-1332; uncultured_Rubrobacteria_bacterium	48.4848	12.963	11.2676
Bacteria; Actinobacteria; Thermoleophilia; Solirubrobacterales; FCPU744; uncultured_bacterium	75.7576	38.8889	11.2676
Bacteria; Actinobacteria; Thermoleophilia; Solirubrobacterales; FFCH11085; *	96.9697	70.3704	23.9437
Bacteria; Actinobacteria; Thermoleophilia; Solirubrobacterales; FFCH12655; uncultured_bacterium	69.697	17.5926	8.4507
Bacteria; Actinobacteria; Thermoleophilia; Solirubrobacterales; Gsoil-1167; uncultured_bacterium	81.3853	55.0265	52.3139
Bacteria; Actinobacteria; Thermoleophilia; Solirubrobacterales; ncd2191h07c1; uncultured_bacterium	93.9394	48.1481	14.0845
Bacteria; Actinobacteria; Thermoleophilia; Solirubrobacterales; p35j06ok; uncultured_bacterium	90.9091	73.1481	46.4789
Bacteria; Actinobacteria; Thermoleophilia; Solirubrobacterales; Patulibacteraceae; Patulibacter; *	100	100	94.3662
Bacteria; Actinobacteria; Thermoleophilia; Solirubrobacterales; Patulibacteraceae; Patulibacter; uncultured_actinobacterium	72.7273	19.4444	9.85915
Bacteria; Actinobacteria; Thermoleophilia; Solirubrobacterales; Patulibacteraceae; Patulibacter; uncultured_bacterium	43.6364	45.1852	25.3521
Bacteria; Actinobacteria; Thermoleophilia; Solirubrobacterales; Solirubrobacteraceae; Solirubrobacter; *	89.3939	62.037	35.2113
Bacteria; Actinobacteria; Thermoleophilia; Solirubrobacterales; Solirubrobacteraceae; Solirubrobacter; uncultured_bacterium	86.6667	57.4074	39.7183
Bacteria; Actinobacteria; Thermoleophilia; Solirubrobacterales; TM146; *	78.7879	33.3333	18.3099
Bacteria; Actinobacteria; Thermoleophilia; Solirubrobacterales; TM146; uncultured_bacterium	66.2338	32.8042	34.4064
Bacteria; Actinobacteria; Thermoleophilia; Solirubrobacterales; TM146; uncultured_Conexibacter_sp.	12.1212	18.5185	2.8169
Bacteria; Actinobacteria; Thermoleophilia; Solirubrobacterales; TM146; uncultured_soil_bacterium	100	100	84.507
Bacteria; Actinobacteria; Thermoleophilia; Solirubrobacterales; uncultured; uncultured_bacterium	89.3939	62.5	43.662
Bacteria; Actinobacteria; Thermoleophilia; Solirubrobacterales; YNPFFP1; *	76.5152	57.8704	37.3239
Bacteria; Actinobacteria; Thermoleophilia; Solirubrobacterales; YNPFFP1; bacterium_Ellin325	90.9091	62.963	33.8028
Bacteria; Actinobacteria; Thermoleophilia; Solirubrobacterales; YNPFFP1; uncultured_bacterium	98.9899	72.8395	66.6667
Bacteria; Actinobacteria; Thermoleophilia; Solirubrobacterales; YNPFFP1; uncultured_Conexibacteraceae_bacterium	39.3939	14.8148	16.9014
Bacteria; Armatimonadetes; Armatimonadia; Armatimonadales; *	0	51.8519	16.9014
Bacteria; Armatimonadetes; Armatimonadia; Armatimonadales; Hypsibius_dujardini	81.8182	72.2222	26.7606
Bacteria; Armatimonadetes; Armatimonadia; Armatimonadales; uncultured_bacterium	33.1956	44.1077	25.9923
Bacteria; Armatimonadetes; Armatimonadia; Armatimonadales; uncultured_Chloroflexi_bacterium	72.7273	35.1852	29.5775
Bacteria; Armatimonadetes; Chthonomonadetes; Chthonomonadales; Chthonomonadaceae; Chthonomonas; uncultured_Armatimonadetes_bacterium	48.4848	21.1111	11.831
Bacteria; Armatimonadetes; Chthonomonadetes; Chthonomonadales; Chthonomonadaceae; Chthonomonas; uncultured_bacterium	50.0891	42.1569	24.6893
Bacteria; Armatimonadetes; Chthonomonadetes; Chthonomonadales; uncultured_Armatimonadetes_bacterium	63.6364	9.25926	1.40845
Bacteria; Armatimonadetes; Chthonomonadetes; Chthonomonadales; uncultured_bacterium	80.6061	37.7778	21.4085
Bacteria; Armatimonadetes; Fimbriimonadia; Fimbriimonadales; Fimbriimonadaceae; *	37.8788	75	57.0423
Bacteria; Armatimonadetes; Fimbriimonadia; Fimbriimonadales; Fimbriimonadaceae; Fimbriimonas; *	15.1515	51.8519	26.7606
Bacteria; Armatimonadetes; Fimbriimonadia; Fimbriimonadales; Fimbriimonadaceae; uncultured_Armatimonadetes_bacterium	45.4545	53.2407	35.2113
Bacteria; Armatimonadetes; Fimbriimonadia; Fimbriimonadales; Fimbriimonadaceae; uncultured_bacterium	46.1818	40.8889	25.0704
Bacteria; Armatimonadetes; Fimbriimonadia; Fimbriimonadales; uncultured_bacterium	27.2727	48.1481	5.6338
Bacteria; Armatimonadetes; uncultured; *	76.7677	35.8025	16.9014
Bacteria; Armatimonadetes; uncultured; uncultured_Armatimonadetes_bacterium	70.5628	37.5661	22.334
Bacteria; Armatimonadetes; uncultured; uncultured_bacterium	53.697	40.2222	29.3521
Bacteria; Armatimonadetes; uncultured; uncultured_Chloroflexi_bacterium	90.9091	42.5926	15.493
Bacteria; Armatimonadetes; uncultured; uncultured_soil_bacterium	96.9697	88.8889	57.7465
Bacteria; Atribacteria; terrestrial_metagenome	72.9783	51.9852	40.1231
Bacteria; Bacteroidetes; *; *; *; *	21.2121	33.3333	38.0282
Bacteria; Bacteroidetes; Bacteroidetes_VC2.1_Bac22; uncultured_bacterium	21.2121	48.1481	63.3803
Bacteria; Bacteroidetes; Bacteroidia; Bacteroidales; M2PB4-65_termite_group; uncultured_Bacteroidetes_bacterium	17.1717	33.642	27.4648
Bacteria; Bacteroidetes; Bacteroidia; Bacteroidales; Rikenellaceae; M2PB4-61_termite_group; uncultured_Bacteroidetes_bacterium	33.3333	17.5926	7.74648
Bacteria; Bacteroidetes; Cytophagia; Cytophagales; Cytophagaceae; *; *	12.1212	48.1481	14.0845
Bacteria; Bacteroidetes; Cytophagia; Cytophagales; Cytophagaceae; Adhaeribacter; *	21.2121	50	33.8028
Bacteria; Bacteroidetes; Cytophagia; Cytophagales; Cytophagaceae; Chryseolinea; *	43.9394	59.2593	46.1268
Bacteria; Bacteroidetes; Cytophagia; Cytophagales; Cytophagaceae; Cytophaga; *	3.0303	28.2407	44.3662
Bacteria; Bacteroidetes; Cytophagia; Cytophagales; Cytophagaceae; Cytophaga; uncultured_bacterium	3.0303	11.1111	26.7606
Bacteria; Bacteroidetes; Cytophagia; Cytophagales; Cytophagaceae; Cytophaga; uncultured_Bacteroidetes_bacterium	6.06061	61.1111	22.5352
Bacteria; Bacteroidetes; Cytophagia; Cytophagales; Cytophagaceae; Dyadobacter; *	3.0303	22.2222	35.2113
Bacteria; Bacteroidetes; Cytophagia; Cytophagales; Cytophagaceae; Emticicia; *	9.09091	37.037	47.8873
Bacteria; Bacteroidetes; Cytophagia; Cytophagales; Cytophagaceae; Hymenobacter; *	0	43.0556	2.8169
Bacteria; Bacteroidetes; Cytophagia; Cytophagales; Cytophagaceae; Ohtaekwangia; uncultured_bacterium	27.2727	25.9259	1.40845
Bacteria; Bacteroidetes; Cytophagia; Cytophagales; Cytophagaceae; Ohtaekwangia; uncultured_Bacteroidetes_bacterium	9.09091	59.2593	12.6761
Bacteria; Bacteroidetes; Cytophagia; Cytophagales; Cytophagaceae; uncultured; *	51.0823	57.1429	40.6439
Bacteria; Bacteroidetes; Cytophagia; Cytophagales; Cytophagaceae; uncultured; uncultured_bacterium	48.6364	38.9815	40.3521
Bacteria; Bacteroidetes; Cytophagia; Cytophagales; Cytophagaceae; uncultured; uncultured_Bacteroidetes_bacterium	24.2424	37.963	29.2254
Bacteria; Bacteroidetes; Cytophagia; Cytophagales; Cytophagaceae; uncultured; uncultured_Cytophagaceae_bacterium	36.3636	79.6296	28.169
Bacteria; Bacteroidetes; Cytophagia; Cytophagales; Cytophagaceae; uncultured; uncultured_Sphingobacteriales_bacterium	33.3333	11.1111	43.662
Bacteria; Bacteroidetes; Flavobacteriia; Flavobacteriales; Cryomorphaceae; Fluviicola; uncultured_bacterium	0	28.7037	52.1127
Bacteria; Bacteroidetes; Flavobacteriia; Flavobacteriales; Flavobacteriaceae; Flavobacterium; *	24.2424	13.4259	18.662
Bacteria; Bacteroidetes; Flavobacteriia; Flavobacteriales; Flavobacteriaceae; Flavobacterium; bacterium_ASP37	51.5152	18.5185	77.4648
Bacteria; Bacteroidetes; Flavobacteriia; Flavobacteriales; Flavobacteriaceae; Flavobacterium; uncultured_bacterium	15.1515	53.7037	66.9014
Bacteria; Bacteroidetes; Flavobacteriia; Flavobacteriales; Flavobacteriaceae; Flavobacterium; uncultured_Bacteroidetes_bacterium	6.06061	42.1296	42.9577
Bacteria; Bacteroidetes; Flavobacteriia; Flavobacteriales; NS9_marine_group; hydrothermal_vent_metagenome	30.5836	30.6241	22.6135
Bacteria; Bacteroidetes; Flavobacteriia; Flavobacteriales; NS9_marine_group; uncultured_bacterium	36.3636	41.358	16.4319
Bacteria; Bacteroidetes; Flavobacteriia; Flavobacteriales; NS9_marine_group; uncultured_Bacteroidetes_bacterium	51.5152	25.9259	4.22535
Bacteria; Bacteroidetes; Sphingobacteriia; Sphingobacteriales; AKYH767; uncultured_bacterium	77.2727	37.037	26.7606
Bacteria; Bacteroidetes; Sphingobacteriia; Sphingobacteriales; Chitinophagaceae; *; *	45.4545	76.455	61.9718
Bacteria; Bacteroidetes; Sphingobacteriia; Sphingobacteriales; Chitinophagaceae; *; uncultured_bacterium	37.8788	42.5926	32.3944
Bacteria; Bacteroidetes; Sphingobacteriia; Sphingobacteriales; Chitinophagaceae; Chitinophaga; *	7.57576	17.5926	11.9718
Bacteria; Bacteroidetes; Sphingobacteriia; Sphingobacteriales; Chitinophagaceae; Chitinophaga; uncultured_bacterium	72.7273	9.25926	5.6338
Bacteria; Bacteroidetes; Sphingobacteriia; Sphingobacteriales; Chitinophagaceae; Ferruginibacter; *	53.5354	44.1358	36.1502
Bacteria; Bacteroidetes; Sphingobacteriia; Sphingobacteriales; Chitinophagaceae; Ferruginibacter; Sphingobacteriaceae_bacterium_enrichment_culture_clone_hao06	81.8182	88.8889	30.9859
Bacteria; Bacteroidetes; Sphingobacteriia; Sphingobacteriales; Chitinophagaceae; Ferruginibacter; uncultured_bacterium	41.342	53.836	38.833
Bacteria; Bacteroidetes; Sphingobacteriia; Sphingobacteriales; Chitinophagaceae; Ferruginibacter; uncultured_Bacteroidetes_bacterium	78.7879	74.0741	59.8592
Bacteria; Bacteroidetes; Sphingobacteriia; Sphingobacteriales; Chitinophagaceae; Ferruginibacter; uncultured_Ferruginibacter_sp.	93.9394	70.3704	52.1127
Bacteria; Bacteroidetes; Sphingobacteriia; Sphingobacteriales; Chitinophagaceae; Filimonas; *	6.06061	59.2593	59.1549
Bacteria; Bacteroidetes; Sphingobacteriia; Sphingobacteriales; Chitinophagaceae; Flavihumibacter; *	6.06061	20.3704	14.0845
Bacteria; Bacteroidetes; Sphingobacteriia; Sphingobacteriales; Chitinophagaceae; Flavisolibacter; *	30.303	53.7037	15.493
Bacteria; Bacteroidetes; Sphingobacteriia; Sphingobacteriales; Chitinophagaceae; Flavisolibacter; uncultured_bacterium	55.5556	62.963	47.4178
Bacteria; Bacteroidetes; Sphingobacteriia; Sphingobacteriales; Chitinophagaceae; Flavisolibacter; uncultured_Sphingobacteriia_bacterium	18.1818	20.3704	11.2676
Bacteria; Bacteroidetes; Sphingobacteriia; Sphingobacteriales; Chitinophagaceae; Flavitalea; uncultured_bacterium	69.697	100	97.1831
Bacteria; Bacteroidetes; Sphingobacteriia; Sphingobacteriales; Chitinophagaceae; Niastella; *	75.7576	100	76.0563
Bacteria; Bacteroidetes; Sphingobacteriia; Sphingobacteriales; Chitinophagaceae; Niastella; uncultured_bacterium	60.6061	92.5926	71.831
Bacteria; Bacteroidetes; Sphingobacteriia; Sphingobacteriales; Chitinophagaceae; Niastella; uncultured_Niastella_sp.	15.1515	18.5185	7.04225
Bacteria; Bacteroidetes; Sphingobacteriia; Sphingobacteriales; Chitinophagaceae; Parafilimonas; uncultured_bacterium	71.5152	62.2222	39.7183
Bacteria; Bacteroidetes; Sphingobacteriia; Sphingobacteriales; Chitinophagaceae; Parasegetibacter; *	12.1212	77.7778	59.1549
Bacteria; Bacteroidetes; Sphingobacteriia; Sphingobacteriales; Chitinophagaceae; Parasegetibacter; uncultured_bacterium	9.09091	11.1111	15.493
Bacteria; Bacteroidetes; Sphingobacteriia; Sphingobacteriales; Chitinophagaceae; Sediminibacterium; uncultured_bacterium	27.2727	51.8519	26.7606
Bacteria; Bacteroidetes; Sphingobacteriia; Sphingobacteriales; Chitinophagaceae; Segetibacter; uncultured_bacterium	10.6061	34.2593	26.0563
Bacteria; Bacteroidetes; Sphingobacteriia; Sphingobacteriales; Chitinophagaceae; Segetibacter; uncultured_Bacteroidetes_bacterium	9.09091	21.2963	9.85915
Bacteria; Bacteroidetes; Sphingobacteriia; Sphingobacteriales; Chitinophagaceae; Taibaiella; uncultured_bacterium	15.1515	7.40741	14.0845
Bacteria; Bacteroidetes; Sphingobacteriia; Sphingobacteriales; Chitinophagaceae; Terrimonas; *	78.1818	44.4444	40.2817
Bacteria; Bacteroidetes; Sphingobacteriia; Sphingobacteriales; Chitinophagaceae; Terrimonas; uncultured_bacterium	68.6869	37.6543	27.23
Bacteria; Bacteroidetes; Sphingobacteriia; Sphingobacteriales; Chitinophagaceae; Terrimonas; uncultured_Bacteroidetes_bacterium	84.8485	37.037	30.9859
Bacteria; Bacteroidetes; Sphingobacteriia; Sphingobacteriales; Chitinophagaceae; Terrimonas; uncultured_Chitinophagaceae_bacterium	66.6667	60.1852	45.0704
Bacteria; Bacteroidetes; Sphingobacteriia; Sphingobacteriales; Chitinophagaceae; uncultured; *	71.9192	79.5062	67.4178
Bacteria; Bacteroidetes; Sphingobacteriia; Sphingobacteriales; Chitinophagaceae; uncultured; bacterium_enrichment_culture_clone_B193(2011)	81.8182	51.8519	11.2676
Bacteria; Bacteroidetes; Sphingobacteriia; Sphingobacteriales; Chitinophagaceae; uncultured; uncultured_bacterium	48.1061	56.7708	45.1585
Bacteria; Bacteroidetes; Sphingobacteriia; Sphingobacteriales; Chitinophagaceae; uncultured; uncultured_Bacteroidetes_bacterium	33.3333	36.4198	35.6808
Bacteria; Bacteroidetes; Sphingobacteriia; Sphingobacteriales; Chitinophagaceae; uncultured; uncultured_Chitinophaga_sp.	48.4848	53.7037	45.0704
Bacteria; Bacteroidetes; Sphingobacteriia; Sphingobacteriales; Chitinophagaceae; uncultured; uncultured_Chitinophagaceae_bacterium	42.4242	67.284	62.4413
Bacteria; Bacteroidetes; Sphingobacteriia; Sphingobacteriales; Chitinophagaceae; uncultured; uncultured_soil_bacterium	18.1818	60.6481	40.8451
Bacteria; Bacteroidetes; Sphingobacteriia; Sphingobacteriales; Chitinophagaceae; uncultured; uncultured_Sphingobacteriales_bacterium	59.0909	57.4074	58.4507
Bacteria; Bacteroidetes; Sphingobacteriia; Sphingobacteriales; env.OPS_17; Hypsibius_dujardini	24.2424	24.0741	46.4789
Bacteria; Bacteroidetes; Sphingobacteriia; Sphingobacteriales; env.OPS_17; uncultured_bacterium	44.7958	40.6602	39.3141
Bacteria; Bacteroidetes; Sphingobacteriia; Sphingobacteriales; env.OPS_17; uncultured_Bacteroidetes_bacterium	61.1111	61.7284	72.3005
Bacteria; Bacteroidetes; Sphingobacteriia; Sphingobacteriales; env.OPS_17; uncultured_soil_bacterium	18.1818	57.4074	5.6338
Bacteria; Bacteroidetes; Sphingobacteriia; Sphingobacteriales; KD3-93; uncultured_bacterium	19.1919	33.3333	37.0892
Bacteria; Bacteroidetes; Sphingobacteriia; Sphingobacteriales; NS11-12_marine_group; uncultured_bacterium	15.9091	46.2963	45.0704
Bacteria; Bacteroidetes; Sphingobacteriia; Sphingobacteriales; PHOS-HE51; uncultured_bacterium	70.7071	29.0123	33.8028
Bacteria; Bacteroidetes; Sphingobacteriia; Sphingobacteriales; Saprospiraceae; uncultured; *	78.7879	29.6296	21.1268
Bacteria; Bacteroidetes; Sphingobacteriia; Sphingobacteriales; Saprospiraceae; uncultured; filamentous_bacterium_Plant1_Iso8	27.2727	1.85185	14.0845
Bacteria; Bacteroidetes; Sphingobacteriia; Sphingobacteriales; Saprospiraceae; uncultured; uncultured_bacterium	59.0909	32.4074	28.169
Bacteria; Bacteroidetes; Sphingobacteriia; Sphingobacteriales; Saprospiraceae; uncultured; uncultured_Bacteroidetes_bacterium	96.9697	53.7037	39.4366
Bacteria; Bacteroidetes; Sphingobacteriia; Sphingobacteriales; Sphingobacteriaceae; *; *	18.1818	61.1111	14.0845
Bacteria; Bacteroidetes; Sphingobacteriia; Sphingobacteriales; Sphingobacteriaceae; Mucilaginibacter; *	41.1255	60.0529	69.4165
Bacteria; Bacteroidetes; Sphingobacteriia; Sphingobacteriales; Sphingobacteriaceae; Mucilaginibacter; Mucilaginibacter_lappiensis	30.303	25.9259	33.8028
Bacteria; Bacteroidetes; Sphingobacteriia; Sphingobacteriales; Sphingobacteriaceae; Mucilaginibacter; uncultured_bacterium	59.596	93.8272	86.8545
Bacteria; Bacteroidetes; Sphingobacteriia; Sphingobacteriales; Sphingobacteriaceae; Mucilaginibacter; uncultured_Bacteroidetes_bacterium	66.6667	72.2222	87.3239
Bacteria; Bacteroidetes; Sphingobacteriia; Sphingobacteriales; Sphingobacteriaceae; Pedobacter; *	33.3333	66.6667	81.6901
Bacteria; Bacteroidetes; Sphingobacteriia; Sphingobacteriales; Sphingobacteriaceae; Pedobacter; Flavobacterium_sp._MTN11	21.2121	81.4815	87.3239
Bacteria; Bacteroidetes; Sphingobacteriia; Sphingobacteriales; Sphingobacteriaceae; Pedobacter; uncultured_bacterium	24.2424	85.1852	88.7324
Bacteria; Bacteroidetes; Sphingobacteriia; Sphingobacteriales; Sphingobacteriaceae; Pedobacter; uncultured_Sphingobacteriaceae_bacterium	3.0303	53.7037	9.85915
Bacteria; Bacteroidetes; Sphingobacteriia; Sphingobacteriales; Sphingobacteriaceae; Sphingobacterium; Sphingobacterium_ginsenosidimutans	9.09091	68.5185	15.493
Bacteria; Bacteroidetes; Sphingobacteriia; Sphingobacteriales; Sphingobacteriaceae; uncultured; uncultured_bacterium	6.06061	81.4815	74.6479
Bacteria; Bacteroidetes; Sphingobacteriia; Sphingobacteriales; Sphingobacteriaceae; uncultured; uncultured_soil_bacterium	45.4545	100	85.9155
Bacteria; Bacteroidetes; Sphingobacteriia; Sphingobacteriales; uncultured; *	57.5758	44.4444	36.6197
Bacteria; Bacteroidetes; Sphingobacteriia; Sphingobacteriales; uncultured; uncultured_bacterium	50.8264	53.5354	36.1076
Bacteria; Bacteroidetes; Sphingobacteriia; Sphingobacteriales; uncultured; uncultured_Bacteroidetes_bacterium	6.06061	9.25926	21.1268
Bacteria; BJ-169; uncultured_bacterium	30.303	9.25926	1.40845
Bacteria; BRC1; *	54.5455	45.3704	25.3521
Bacteria; BRC1; uncultured_bacterium	45.1791	45.7912	38.9245
Bacteria; BRC1; uncultured_organism	61.6162	12.963	5.16432
Bacteria; Candidatus_Berkelbacteria; *	6.06061	37.037	19.7183
Bacteria; Candidatus_Berkelbacteria; uncultured_bacterium	19.5592	36.3636	12.9321
Bacteria; Candidatus_Berkelbacteria; uncultured_soil_bacterium	5.30303	25.463	29.5775
Bacteria; Chlamydiae; Chlamydiae; Chlamydiales; cvE6; Thalassiosira_rotula	6.06061	25.9259	1.40845
Bacteria; Chlamydiae; Chlamydiae; Chlamydiales; cvE6; uncultured_Chlamydiales_bacterium	18.1818	12.963	9.85915
Bacteria; Chlamydiae; Chlamydiae; Chlamydiales; Parachlamydiaceae; *; *	33.3333	14.8148	23.9437
Bacteria; Chlamydiae; Chlamydiae; Chlamydiales; Parachlamydiaceae; Candidatus_Mesochlamydia; Candidatus_Mesochlamydia_elodeae	18.1818	25.9259	8.4507
Bacteria; Chlamydiae; Chlamydiae; Chlamydiales; Parachlamydiaceae; Candidatus_Metachlamydia; Candidatus_Metachlamydia_lacustris	39.3939	33.3333	8.4507
Bacteria; Chlamydiae; Chlamydiae; Chlamydiales; Parachlamydiaceae; Candidatus_Protochlamydia; *	0	16.6667	19.7183
Bacteria; Chlamydiae; Chlamydiae; Chlamydiales; Simkaniaceae; Candidatus_Rhabdochlamydia; Tetrodontophora_bielanensis_(giant_springtail)	3.0303	16.6667	15.493
Bacteria; Chlamydiae; Chlamydiae; Chlamydiales; Simkaniaceae; uncultured; *	0	5.55556	38.0282
Bacteria; Chlamydiae; Chlamydiae; Chlamydiales; Simkaniaceae; uncultured; Chlamydiales_bacterium_CRIB33	0	18.5185	15.493
Bacteria; Chlamydiae; Chlamydiae; Chlamydiales; Simkaniaceae; uncultured; uncultured_Candidatus_Rhabdochlamydia_sp.	0	25.9259	26.7606
Bacteria; Chlorobi; Chlorobia; Chlorobiales; OPB56; uncultured_bacterium	45.0216	48.6772	39.6378
Bacteria; Chlorobi; Chlorobia; Chlorobiales; OPB56; uncultured_bacterium_KF-JG30-B11	35.3535	42.284	38.9671
Bacteria; Chlorobi; Chlorobia; Chlorobiales; OPB56; uncultured_sludge_bacterium_A12b	9.09091	14.8148	11.2676
Bacteria; Chlorobi; Chlorobia; Chlorobiales; SJA-28; uncultured_bacterium	70.7071	32.716	9.85915
Bacteria; Chlorobi; Chlorobia; Chlorobiales; SJA-28; uncultured_Chlorobi_bacterium	27.2727	7.40741	4.22535
Bacteria; Chloroflexi; Anaerolineae; Anaerolineales; Anaerolineaceae; uncultured; *	82.8283	50.9259	22.5352
Bacteria; Chloroflexi; Anaerolineae; Anaerolineales; Anaerolineaceae; uncultured; uncultured_Anaerolineaceae_bacterium	60.6061	37.037	16.9014
Bacteria; Chloroflexi; Anaerolineae; Anaerolineales; Anaerolineaceae; uncultured; uncultured_bacterium	69.5633	48.2843	34.6727
Bacteria; Chloroflexi; Anaerolineae; Anaerolineales; Anaerolineaceae; uncultured; uncultured_Bellilinea_sp.	100	77.7778	19.7183
Bacteria; Chloroflexi; Anaerolineae; Anaerolineales; Anaerolineaceae; uncultured; uncultured_Chloroflexi_bacterium	77.5758	62.963	44.507
Bacteria; Chloroflexi; Anaerolineae; Anaerolineales; Anaerolineaceae; uncultured; uncultured_soil_bacterium	93.1818	64.8148	41.5493
Bacteria; Chloroflexi; Anaerolineae; Anaerolineales; Anaerolineaceae; uncultured; wastewater_metagenome	66.2338	27.9101	14.3863
Bacteria; Chloroflexi; Caldilineae; Caldilineales; Caldilineaceae; uncultured; uncultured_bacterium	60.101	42.284	30.2817
Bacteria; Chloroflexi; Caldilineae; Caldilineales; Caldilineaceae; uncultured; uncultured_Chloroflexia_bacterium	77.7778	50.6173	33.3333
Bacteria; Chloroflexi; Chloroflexia; Chloroflexales; FFCH7168; uncultured_bacterium	19.0909	67.7778	17.7465
Bacteria; Chloroflexi; Chloroflexia; Chloroflexales; Roseiflexaceae; Roseiflexus; *	63.6364	88.2716	73.2394
Bacteria; Chloroflexi; Chloroflexia; Chloroflexales; Roseiflexaceae; Roseiflexus; uncultured_bacterium	45.1705	74.5949	45.4665
Bacteria; Chloroflexi; Chloroflexia; Chloroflexales; Roseiflexaceae; Roseiflexus; uncultured_Chloroflexaceae_bacterium	57.5758	25.9259	19.7183
Bacteria; Chloroflexi; Chloroflexia; Chloroflexales; Roseiflexaceae; Roseiflexus; uncultured_Chloroflexi_bacterium	4.54545	75.9259	49.2958
Bacteria; Chloroflexi; Chloroflexia; Chloroflexales; Roseiflexaceae; Roseiflexus; uncultured_Chloroflexus_sp.	27.2727	12.963	0
Bacteria; Chloroflexi; Chloroflexia; Chloroflexales; Roseiflexaceae; Roseiflexus; uncultured_soil_bacterium	28.7879	82.8704	71.4789
Bacteria; Chloroflexi; Chloroflexia; Kallotenuales; AKIW781; uncultured_bacterium	1.0101	75.9259	16.9014
Bacteria; Chloroflexi; Chloroflexia; Kallotenuales; AKIW781; uncultured_soil_bacterium	71.2121	61.1111	36.2676
Bacteria; Chloroflexi; JG30-KF-CM66; uncultured_bacterium	66.1157	51.3468	40.717
Bacteria; Chloroflexi; JG30-KF-CM66; uncultured_Caldilinea_sp.	78.7879	37.037	30.9859
Bacteria; Chloroflexi; JG30-KF-CM66; uncultured_Chloroflexi_bacterium	51.5152	54.6296	42.2535
Bacteria; Chloroflexi; JG30-KF-CM66; uncultured_soil_bacterium	28.2828	17.284	21.5962
Bacteria; Chloroflexi; JG37-AG-4; uncultured_bacterium	80.1653	57.9125	51.6005
Bacteria; Chloroflexi; JG37-AG-4; uncultured_Chloroflexi_bacterium	100	100	98.5915
Bacteria; Chloroflexi; Ktedonobacteria; B10-SB3A; uncultured_bacterium	36.3636	22.2222	25.3521
Bacteria; Chloroflexi; Ktedonobacteria; C0119; *	84.8485	56.4815	37.3239
Bacteria; Chloroflexi; Ktedonobacteria; C0119; uncultured_bacterium	76.3636	49.0741	28.169
Bacteria; Chloroflexi; Ktedonobacteria; C0119; uncultured_candidate_division_SAM_bacterium	61.6162	28.3951	36.6197
Bacteria; Chloroflexi; Ktedonobacteria; C0119; uncultured_soil_bacterium	98.4848	81.4815	55.6338
Bacteria; Chloroflexi; Ktedonobacteria; JG30-KF-AS9; *	51.5152	77.1605	71.3615
Bacteria; Chloroflexi; Ktedonobacteria; JG30-KF-AS9; uncultured_bacterium	59.8485	81.25	73.9437
Bacteria; Chloroflexi; Ktedonobacteria; Ktedonobacterales; 1921-3; uncultured_bacterium	12.1212	11.1111	14.0845
Bacteria; Chloroflexi; Ktedonobacteria; Ktedonobacterales; 1921-3; uncultured_Ktedonobacter_sp.	15.1515	22.2222	9.85915
Bacteria; Chloroflexi; Ktedonobacteria; Ktedonobacterales; 1959-1; uncultured_bacterium	27.2727	14.8148	16.9014
Bacteria; Chloroflexi; Ktedonobacteria; Ktedonobacterales; HSB_OF53-F07; uncultured_bacterium	21.2121	40.7407	25.3521
Bacteria; Chloroflexi; Ktedonobacteria; Ktedonobacterales; HSB_OF53-F07; uncultured_Ktedonobacter_sp.	50.5051	52.4691	35.6808
Bacteria; Chloroflexi; Ktedonobacteria; Ktedonobacterales; JG30a-KF-32; uncultured_bacterium	6.06061	25.9259	15.493
Bacteria; Chloroflexi; Ktedonobacteria; Ktedonobacterales; JG30a-KF-32; uncultured_Ktedobacteria_bacterium	24.2424	48.1481	36.6197
Bacteria; Chloroflexi; Ktedonobacteria; Ktedonobacterales; Ktedonobacteraceae; Ktedonobacter; *	21.2121	20.3704	50
Bacteria; Chloroflexi; Ktedonobacteria; Ktedonobacterales; Ktedonobacteraceae; uncultured; *	63.6364	76.5432	69.0141
Bacteria; Chloroflexi; Ktedonobacteria; Ktedonobacterales; Ktedonobacteraceae; uncultured; uncultured_bacterium	14.5455	80	88.169
Bacteria; Chloroflexi; Ktedonobacteria; Ktedonobacterales; Ktedonobacteraceae; uncultured; uncultured_Ktedobacteria_bacterium	12.8788	72.2994	82.4531
Bacteria; Chloroflexi; Ktedonobacteria; Ktedonobacterales; Ktedonobacteraceae; uncultured; uncultured_Ktedonobacter_sp.	57.5758	96.2963	92.9577
Bacteria; Chloroflexi; Ktedonobacteria; Ktedonobacterales; Thermosporotrichaceae; Thermosporothrix; uncultured_bacterium	12.1212	100	67.6056
Bacteria; Chloroflexi; Ktedonobacteria; Ktedonobacterales; Thermosporotrichaceae; uncultured; uncultured_bacterium	12.1212	47.3545	78.0684
Bacteria; Chloroflexi; P2-11E; uncultured_Chloroflexi_bacterium	45.4545	14.8148	15.493
Bacteria; Chloroflexi; S085; uncultured_bacterium	87.8788	31.4815	25.3521
Bacteria; Chloroflexi; SBR2076; *	42.4242	34.2593	16.9014
Bacteria; Chloroflexi; SBR2076; uncultured_bacterium	76.3258	35.8796	20.8627
Bacteria; Chloroflexi; SBR2076; uncultured_Chloroflexi_bacterium	87.8788	50	32.3944
Bacteria; Chloroflexi; SHA-26; uncultured_bacterium	68.6869	55.5556	26.2911
Bacteria; Chloroflexi; Thermomicrobia; AKYG1722; wastewater_metagenome	58.0772	44.2712	32.4957
Bacteria; Chloroflexi; Thermomicrobia; JG30-KF-CM45; *	93.9394	90.7407	69.0141
Bacteria; Chloroflexi; Thermomicrobia; JG30-KF-CM45; bacterium_Ellin6537	75.7576	44.4444	7.04225
Bacteria; Chloroflexi; Thermomicrobia; JG30-KF-CM45; uncultured_bacterium	82.8283	76.5432	76.0563
Bacteria; Chloroflexi; Thermomicrobia; JG30-KF-CM45; uncultured_Chloroflexi_bacterium	78.7879	49.0741	22.8873
Bacteria; Chloroflexi; Thermomicrobia; JG30-KF-CM45; uncultured_soil_bacterium	60.6061	46.2963	19.7183
Bacteria; Chloroflexi; TK10; *	86.8687	73.4568	59.1549
Bacteria; Chloroflexi; TK10; Clostridiales_bacterium_PH28_bin88	62.259	52.862	36.9398
Bacteria; Chloroflexi; TK10; uncultured_bacterium	75.6198	48.064	37.0679
Bacteria; Chloroflexi; TK10; uncultured_Chloroflexi_bacterium	87.8788	88.8889	45.0704
Bacteria; Chloroflexi; TK10; uncultured_soil_bacterium	100	83.3333	76.0563
Bacteria; Chloroflexi; uncultured_Bellilinea_sp.	100	55.5556	38.0282
Bacteria; Cyanobacteria; Melainabacteria; Obscuribacterales; uncultured_bacterium	50.5051	7.40741	12.6761
Bacteria; Cyanobacteria; Melainabacteria; Obscuribacterales; uncultured_cyanobacterium	42.4242	22.8395	10.7981
Bacteria; Cyanobacteria; Melainabacteria; Vampirovibrionales; uncultured_bacterium	51.5152	22.2222	33.0986
Bacteria; Cyanobacteria; ML635J-21; uncultured_bacterium	34.3434	16.0494	12.6761
Bacteria; Cyanobacteria; ML635J-21; uncultured_cyanobacterium	50.5051	30.2469	18.7793
Bacteria; Cyanobacteria; ML635J-21; uncultured_soil_bacterium	33.3333	64.8148	52.1127
Bacteria; Deinococcus-Thermus; Deinococci; Deinococcales; Deinococcaceae; Deinococcus; *	7.57576	75.9259	4.22535
Bacteria; Deinococcus-Thermus; Deinococci; Deinococcales; Deinococcaceae; Deinococcus; Deinococcus_sp._S34	30.303	77.7778	0
Bacteria; Elusimicrobia; Elusimicrobia; 4-29; uncultured_bacterium	48.4848	14.8148	14.0845
Bacteria; Elusimicrobia; Elusimicrobia; Lineage_IIa; *	74.2424	34.2593	38.7324
Bacteria; Elusimicrobia; Elusimicrobia; Lineage_IIa; uncultured_bacterium	73.3333	34.0741	36.0563
Bacteria; Elusimicrobia; Elusimicrobia; Lineage_IIa; uncultured_soil_bacterium	30.303	7.40741	11.2676
Bacteria; Elusimicrobia; Elusimicrobia; Lineage_IIb; uncultured_bacterium	42.4242	22.2222	8.4507
Bacteria; Elusimicrobia; Elusimicrobia; Lineage_IV; uncultured_bacterium	41.4141	11.7284	39.9061
Bacteria; Elusimicrobia; Elusimicrobia; Lineage_IV; uncultured_Termite_group_1_bacterium	12.1212	0	22.5352
Bacteria; Elusimicrobia; Elusimicrobia; MVP-88; uncultured_bacterium	33.3333	12.963	5.6338
Bacteria; FBP; uncultured_bacterium	7.27273	25.5556	20.2817
Bacteria; FCPU426; uncultured_bacterium	20.7071	12.6543	40.1408
Bacteria; Fibrobacteres; Fibrobacteria; Fibrobacterales; Fibrobacteraceae; possible_genus_04; uncultured_bacterium	70.9957	62.4339	65.1911
Bacteria; Fibrobacteres; Fibrobacteria; Fibrobacterales; Fibrobacteraceae; uncultured; *	75.7576	9.25926	14.0845
Bacteria; Fibrobacteres; Fibrobacteria; Fibrobacterales; Fibrobacteraceae; uncultured; uncultured_bacterium	18.1818	7.40741	67.6056
Bacteria; Firmicutes; Bacilli; Bacillales; Alicyclobacillaceae; Tumebacillus; *	27.2727	31.4815	23.9437
Bacteria; Firmicutes; Bacilli; Bacillales; Alicyclobacillaceae; Tumebacillus; uncultured_bacterium	72.7273	56.4815	48.5915
Bacteria; Firmicutes; Bacilli; Bacillales; Bacillaceae; Bacillus; Bacillus_flexus	54.3618	54.4332	34.5284
Bacteria; Firmicutes; Bacilli; Bacillales; Bacillaceae; Bacillus; Bacillus_subtilis	48.7983	44.0719	31.2692
Bacteria; Firmicutes; Bacilli; Bacillales; Thermoactinomycetaceae; Shimazuella; *	12.1212	25.9259	18.3099
Bacteria; Firmicutes; Clostridia; Clostridiales; Caldicoprobacteraceae; Caldicoprobacter; uncultured_bacterium	6.06061	35.1852	26.0563
Bacteria; Firmicutes; Clostridia; Clostridiales; Clostridiaceae_1; Clostridium_sensu_stricto_1; uncultured_bacterium	72.7273	98.1481	94.3662
Bacteria; Firmicutes; Clostridia; Clostridiales; Clostridiaceae_1; Clostridium_sensu_stricto_11; Clostridium_roseum	39.3939	53.0864	47.6526
Bacteria; Firmicutes; Clostridia; Clostridiales; Clostridiaceae_1; Clostridium_sensu_stricto_7; uncultured_bacterium	39.3939	63.8889	57.0423
Bacteria; Firmicutes; Clostridia; Clostridiales; Clostridiaceae_1; Sarcina; *	12.1212	11.1111	8.4507
Bacteria; Firmicutes; Clostridia; Clostridiales; Family_XI; Anaerosalibacter; *	6.06061	24.0741	18.3099
Bacteria; Firmicutes; Clostridia; Clostridiales; Family_XI; Tissierella; uncultured_bacterium	18.1818	25.9259	19.7183
Bacteria; Firmicutes; Clostridia; Clostridiales; Family_XI; uncultured; uncultured_bacterium	15.1515	11.1111	12.6761
Bacteria; Firmicutes; Clostridia; Clostridiales; Lachnospiraceae; [Eubacterium]_hallii_group; uncultured_bacterium	7.07071	19.1358	9.38967
Bacteria; Firmicutes; Clostridia; Clostridiales; Lachnospiraceae; Cellulosilyticum; uncultured_bacterium	12.1212	13.8889	16.1972
Bacteria; Firmicutes; Clostridia; Clostridiales; Lachnospiraceae; Epulopiscium; *	3.0303	14.8148	14.0845
Bacteria; Firmicutes; Clostridia; Clostridiales; Peptococcaceae; *; uncultured_bacterium	3.0303	12.963	11.2676
Bacteria; Firmicutes; Clostridia; Clostridiales; Peptostreptococcaceae; Paraclostridium; Paraclostridium_bifermentans	42.4242	38.8889	29.5775
Bacteria; Firmicutes; Clostridia; Clostridiales; Peptostreptococcaceae; Peptoclostridium; Peptoclostridium_difficile_CD26A54_S	18.1818	22.2222	12.6761
Bacteria; Firmicutes; Clostridia; Clostridiales; Peptostreptococcaceae; Terrisporobacter; *	57.5758	83.3333	77.4648
Bacteria; Firmicutes; Clostridia; Halanaerobiales; ODP1230B8.23; *	69.697	70.3704	19.7183
Bacteria; Firmicutes; Clostridia; Thermoanaerobacterales; Family_III; Tepidanaerobacter; uncultured_bacterium	0	14.8148	21.1268
Bacteria; Firmicutes; Erysipelotrichia; Erysipelotrichales; Erysipelotrichaceae; uncultured; uncultured_bacterium	56.0606	4.62963	9.15493
Bacteria; Firmicutes; Limnochordia; Limnochordales; Limnochordaceae; uncultured_bacterium	18.1818	37.037	30.9859
Bacteria; Gemmatimonadetes; BD2-11_terrestrial_group; *	24.2424	12.963	14.0845
Bacteria; Gemmatimonadetes; BD2-11_terrestrial_group; uncultured_bacterium	53.5354	73.4568	63.8498
Bacteria; Gemmatimonadetes; Gemmatimonadetes; Gemmatimonadales; Gemmatimonadaceae; Gemmatimonas; *	37.1212	62.3457	50.2347
Bacteria; Gemmatimonadetes; Gemmatimonadetes; Gemmatimonadales; Gemmatimonadaceae; Gemmatimonas; bacterium_Ellin5220	93.9394	96.2963	67.6056
Bacteria; Gemmatimonadetes; Gemmatimonadetes; Gemmatimonadales; Gemmatimonadaceae; Gemmatimonas; Gemmatimonadetes_bacterium_Ellin7146	84.8485	83.3333	81.6901
Bacteria; Gemmatimonadetes; Gemmatimonadetes; Gemmatimonadales; Gemmatimonadaceae; Gemmatimonas; uncultured_bacterium	50.1443	54.6737	41.6834
Bacteria; Gemmatimonadetes; Gemmatimonadetes; Gemmatimonadales; Gemmatimonadaceae; Gemmatimonas; uncultured_Gemmatimonadaceae_bacterium	21.2121	49.0741	57.0423
Bacteria; Gemmatimonadetes; Gemmatimonadetes; Gemmatimonadales; Gemmatimonadaceae; Gemmatimonas; uncultured_Gemmatimonadales_bacterium	18.1818	3.7037	19.7183
Bacteria; Gemmatimonadetes; Gemmatimonadetes; Gemmatimonadales; Gemmatimonadaceae; Gemmatimonas; uncultured_Gemmatimonadetes_bacterium	42.7273	60.5556	44.0845
Bacteria; Gemmatimonadetes; Gemmatimonadetes; Gemmatimonadales; Gemmatimonadaceae; Gemmatimonas; uncultured_soil_bacterium	68.9394	59.7222	70.0704
Bacteria; Gemmatimonadetes; Gemmatimonadetes; Gemmatimonadales; Gemmatimonadaceae; Gemmatirosa; Gemmatirosa_kalamazoonesis	90.9091	90.7407	60.5634
Bacteria; Gemmatimonadetes; Gemmatimonadetes; Gemmatimonadales; Gemmatimonadaceae; Gemmatirosa; uncultured_bacterium	7.27273	37.037	11.2676
Bacteria; Gemmatimonadetes; Gemmatimonadetes; Gemmatimonadales; Gemmatimonadaceae; uncultured; *	73.5931	70.5026	65.6942
Bacteria; Gemmatimonadetes; Gemmatimonadetes; Gemmatimonadales; Gemmatimonadaceae; uncultured; uncultured_bacterium	56.3932	50.2258	46.7193
Bacteria; Gemmatimonadetes; Gemmatimonadetes; Gemmatimonadales; Gemmatimonadaceae; uncultured; uncultured_Gemmatimonadales_bacterium	45.4545	16.6667	80.2817
Bacteria; Gemmatimonadetes; Gemmatimonadetes; Gemmatimonadales; Gemmatimonadaceae; uncultured; uncultured_Gemmatimonadetes_bacterium	64.8485	45.5556	33.2394
Bacteria; Gemmatimonadetes; Gemmatimonadetes; Gemmatimonadales; Gemmatimonadaceae; uncultured; uncultured_Gemmatimonas_sp.	74.2424	34.2593	35.9155
Bacteria; Gemmatimonadetes; Gemmatimonadetes; Gemmatimonadales; Gemmatimonadaceae; uncultured_bacterium	65.1515	47.2222	35.2113
Bacteria; Gemmatimonadetes; Longimicrobia; Longimicrobiales; Longimicrobiaceae; uncultured_bacterium	21.2121	74.0741	22.5352
Bacteria; Gemmatimonadetes; Longimicrobia; Longimicrobiales; Longimicrobiaceae; uncultured_Gemmatimonadetes_bacterium	6.06061	74.0741	45.0704
Bacteria; Gemmatimonadetes; S0134_terrestrial_group; uncultured_bacterium	18.9394	68.0556	34.8592
Bacteria; Gemmatimonadetes; S0134_terrestrial_group; uncultured_Gemmatimonadetes_bacterium	39.3939	70.3704	45.0704
Bacteria; Hydrogenedentes; *	46.9697	33.3333	35.2113
Bacteria; Hydrogenedentes; uncultured_bacterium	66.6667	83.3333	57.7465
Bacteria; Hydrogenedentes; uncultured_Fusobacteria_bacterium	60.6061	29.6296	24.6479
Bacteria; Hydrogenedentes; uncultured_organism	30.303	40.7407	19.7183
Bacteria; Ignavibacteriae; Ignavibacteria; Ignavibacteriales; BSV26; uncultured_bacterium	27.2727	7.40741	5.6338
Bacteria; Microgenomates; uncultured_bacterium	9.09091	42.5926	0
Bacteria; Microgenomates; uncultured_candidate_division_WS6_bacterium	15.1515	24.0741	21.1268
Bacteria; Microgenomates; uncultured_soil_bacterium	3.0303	37.037	23.9437
Bacteria; Nitrospirae; Nitrospira; Nitrospirales; 0319-6A21; *	100	87.037	61.9718
Bacteria; Nitrospirae; Nitrospira; Nitrospirales; 0319-6A21; uncultured_bacterium	100	92.5926	88.7324
Bacteria; Nitrospirae; Nitrospira; Nitrospirales; Nitrospiraceae; Nitrospira; *	93.9394	81.4815	32.3944
Bacteria; Nitrospirae; Nitrospira; Nitrospirales; Nitrospiraceae; Nitrospira; Ephemera_danica	100	91.6667	88.7324
Bacteria; Nitrospirae; Nitrospira; Nitrospirales; Nitrospiraceae; Nitrospira; uncultured_bacterium	71.2121	60.1852	34.507
Bacteria; Nitrospirae; Nitrospira; Nitrospirales; Nitrospiraceae; Nitrospira; uncultured_Nitrospira_sp.	81.8182	79.6296	56.338
Bacteria; Omnitrophica; Omnitrophica_Incertae_Sedis; Unknown_Order; Unknown_Family; Candidatus_Omnitrophus; uncultured_bacterium	75.7576	1.85185	2.8169
Bacteria; Omnitrophica; Omnitrophica_Incertae_Sedis; Unknown_Order; Unknown_Family; Candidatus_Omnitrophus; uncultured_Verrucomicrobia_bacterium	60.6061	25.9259	4.22535
Bacteria; Parcubacteria; Candidatus_Nomurabacteria; Candidatus_Nomurabacteria_bacterium_GW2011_GWA2_42_41	8.58586	36.4198	15.0235
Bacteria; Parcubacteria; uncultured_bacterium	0	46.2963	46.4789
Bacteria; Planctomycetes; BD7-11; uncultured_bacterium	67.6768	37.963	25.8216
Bacteria; Planctomycetes; OM190; uncultured_bacterium	79.5455	31.4043	24.6479
Bacteria; Planctomycetes; OM190; uncultured_planctomycete	74.2424	45.3704	31.6901
Bacteria; Planctomycetes; Phycisphaerae; CPla-3_termite_group; uncultured_bacterium	61.3636	64.5062	58.8028
Bacteria; Planctomycetes; Phycisphaerae; CPla-3_termite_group; uncultured_planctomycete	58.5859	47.9424	46.9484
Bacteria; Planctomycetes; Phycisphaerae; CPla-3_termite_group; uncultured_soil_bacterium_PBS-22	69.697	55.787	53.6972
Bacteria; Planctomycetes; Phycisphaerae; mle1-8; uncultured_bacterium	21.2121	11.1111	4.22535
Bacteria; Planctomycetes; Phycisphaerae; Phycisphaerales; Phycisphaeraceae; AKYG587; uncultured_bacterium	60.1732	23.2804	14.2857
Bacteria; Planctomycetes; Phycisphaerae; Phycisphaerales; Phycisphaeraceae; CL500-3; uncultured_bacterium	84.8485	29.6296	29.5775
Bacteria; Planctomycetes; Phycisphaerae; Phycisphaerales; Phycisphaeraceae; I-8; uncultured_bacterium	13.1313	29.6296	22.0657
Bacteria; Planctomycetes; Phycisphaerae; Phycisphaerales; Phycisphaeraceae; Phycisphaera; uncultured_bacterium	57.5758	1.85185	2.8169
Bacteria; Planctomycetes; Phycisphaerae; Phycisphaerales; Phycisphaeraceae; SM1A02; *	33.3333	19.4444	7.04225
Bacteria; Planctomycetes; Phycisphaerae; Phycisphaerales; Phycisphaeraceae; SM1A02; uncultured_bacterium	48.951	20.2279	15.6013
Bacteria; Planctomycetes; Phycisphaerae; Phycisphaerales; Phycisphaeraceae; SM1A02; uncultured_Planctomycetaceae_bacterium	68.1818	26.8519	19.7183
Bacteria; Planctomycetes; Phycisphaerae; Phycisphaerales; Phycisphaeraceae; SM1A02; uncultured_planctomycete	34.8485	10.1852	4.92958
Bacteria; Planctomycetes; Phycisphaerae; Phycisphaerales; Phycisphaeraceae; uncultured; *	60.6061	31.4815	45.0704
Bacteria; Planctomycetes; Phycisphaerae; Phycisphaerales; Phycisphaeraceae; uncultured; uncultured_bacterium	21.5488	34.7737	36.4632
Bacteria; Planctomycetes; Phycisphaerae; Phycisphaerales; Phycisphaeraceae; uncultured; uncultured_bacterium_#0319-7F4	1.51515	12.963	21.831
Bacteria; Planctomycetes; Phycisphaerae; Phycisphaerales; Phycisphaeraceae; uncultured; uncultured_soil_bacterium	35.9307	27.7778	19.9195
Bacteria; Planctomycetes; Phycisphaerae; Phycisphaerales; uncultured_planctomycete	54.5455	11.1111	5.6338
Bacteria; Planctomycetes; Phycisphaerae; Pla1_lineage; uncultured_bacterium	73.7374	54.9383	31.4554
Bacteria; Planctomycetes; Phycisphaerae; S-70; uncultured_bacterium	63.1313	19.4444	11.2676
Bacteria; Planctomycetes; Phycisphaerae; S-70; uncultured_planctomycete	69.697	16.6667	4.22535
Bacteria; Planctomycetes; Phycisphaerae; Tepidisphaerales; Tepidisphaeraceae; *	53.9945	47.9798	43.1498
Bacteria; Planctomycetes; Phycisphaerae; Tepidisphaerales; Tepidisphaeraceae; Planctomycetales_bacterium_Ellin6207	9.09091	33.3333	76.0563
Bacteria; Planctomycetes; Phycisphaerae; Tepidisphaerales; Tepidisphaeraceae; Planctomycetales_bacterium_Ellin7224	100	93.5185	85.9155
Bacteria; Planctomycetes; Phycisphaerae; Tepidisphaerales; Tepidisphaeraceae; Planctomycetales_bacterium_Ellin7244	96.9697	92.5926	83.0986
Bacteria; Planctomycetes; Phycisphaerae; Tepidisphaerales; Tepidisphaeraceae; planctomycete_WY108	54.5455	55.5556	21.1268
Bacteria; Planctomycetes; Phycisphaerae; Tepidisphaerales; Tepidisphaeraceae; Tepidisphaera; Tepidisphaera_mucosa	30.303	31.4815	23.2394
Bacteria; Planctomycetes; Phycisphaerae; Tepidisphaerales; Tepidisphaeraceae; Tepidisphaera; uncultured_bacterium	3.0303	38.8889	31.6901
Bacteria; Planctomycetes; Phycisphaerae; Tepidisphaerales; Tepidisphaeraceae; uncultured_bacterium	62.4048	55.9319	43.8277
Bacteria; Planctomycetes; Phycisphaerae; Tepidisphaerales; Tepidisphaeraceae; uncultured_Planctomycetaceae_bacterium	52.5253	25.3086	25.3521
Bacteria; Planctomycetes; Phycisphaerae; Tepidisphaerales; Tepidisphaeraceae; uncultured_Planctomycetales_bacterium	46.4646	79.6296	70.892
Bacteria; Planctomycetes; Phycisphaerae; Tepidisphaerales; Tepidisphaeraceae; uncultured_planctomycete	68.8057	50	37.3654
Bacteria; Planctomycetes; Phycisphaerae; Tepidisphaerales; Tepidisphaeraceae; uncultured_soil_bacterium	61.0723	59.9715	52.221
Bacteria; Planctomycetes; Pla3_lineage; uncultured_planctomycete	96.9697	18.5185	11.2676
Bacteria; Planctomycetes; Pla4_lineage; *	100	44.4444	52.1127
Bacteria; Planctomycetes; Pla4_lineage; uncultured_bacterium	78.355	27.7778	19.3159
Bacteria; Planctomycetes; Pla4_lineage; uncultured_deep-sea_bacterium	100	46.2963	40.8451
Bacteria; Planctomycetes; Planctomycetacia; Planctomycetales; Planctomycetaceae; *	59.0909	43.5185	37.0892
Bacteria; Planctomycetes; Planctomycetacia; Planctomycetales; Planctomycetaceae; *; *	28.0303	25.9259	15.8451
Bacteria; Planctomycetes; Planctomycetacia; Planctomycetales; Planctomycetaceae; *; uncultured_bacterium	43.9394	51.8519	45.0704
Bacteria; Planctomycetes; Planctomycetacia; Planctomycetales; Planctomycetaceae; Candidatus_Nostocoida; Candidatus_Nostocoida_acidiphila	9.09091	24.0741	29.5775
Bacteria; Planctomycetes; Planctomycetacia; Planctomycetales; Planctomycetaceae; Candidatus_Nostocoida; Nostocoida_limicola_III	15.1515	22.2222	14.0845
Bacteria; Planctomycetes; Planctomycetacia; Planctomycetales; Planctomycetaceae; Candidatus_Nostocoida; uncultured_bacterium	19.697	40.7407	39.4366
Bacteria; Planctomycetes; Planctomycetacia; Planctomycetales; Planctomycetaceae; Candidatus_Nostocoida; uncultured_soil_bacterium	9.09091	12.963	9.85915
Bacteria; Planctomycetes; Planctomycetacia; Planctomycetales; Planctomycetaceae; Gemmata; *	55.303	51.7593	39.4366
Bacteria; Planctomycetes; Planctomycetacia; Planctomycetales; Planctomycetaceae; Gemmata; Gemmata_sp._Br1-2	42.4242	22.2222	11.2676
Bacteria; Planctomycetes; Planctomycetacia; Planctomycetales; Planctomycetaceae; Gemmata; Gemmata-like_str._JW11-2f5	0	12.963	23.9437
Bacteria; Planctomycetes; Planctomycetacia; Planctomycetales; Planctomycetaceae; Gemmata; uncultured_bacterium	59.7082	41.0837	33.0551
Bacteria; Planctomycetes; Planctomycetacia; Planctomycetales; Planctomycetaceae; Gemmata; uncultured_Planctomycetales_bacterium	33.3333	28.3951	17.8404
Bacteria; Planctomycetes; Planctomycetacia; Planctomycetales; Planctomycetaceae; Gemmata; uncultured_planctomycete	80.303	44.4444	28.8732
Bacteria; Planctomycetes; Planctomycetacia; Planctomycetales; Planctomycetaceae; Gemmata; uncultured_soil_bacterium	64.9351	49.7354	54.9296
Bacteria; Planctomycetes; Planctomycetacia; Planctomycetales; Planctomycetaceae; Isosphaera; *	73.7374	74.0741	63.615
Bacteria; Planctomycetes; Planctomycetacia; Planctomycetales; Planctomycetaceae; Isosphaera; Paludisphaera_borealis	63.6364	65.4321	61.9718
Bacteria; Planctomycetes; Planctomycetacia; Planctomycetales; Planctomycetaceae; Isosphaera; Planctomyces_sp._SH-PL62	6.06061	22.2222	12.6761
Bacteria; Planctomycetes; Planctomycetacia; Planctomycetales; Planctomycetaceae; Isosphaera; uncultured_bacterium	57.8947	43.9571	30.2446
Bacteria; Planctomycetes; Planctomycetacia; Planctomycetales; Planctomycetaceae; Isosphaera; uncultured_Planctomycetales_bacterium	30.303	66.6667	42.2535
Bacteria; Planctomycetes; Planctomycetacia; Planctomycetales; Planctomycetaceae; Isosphaera; uncultured_Singulisphaera_sp.	90.9091	37.037	38.0282
Bacteria; Planctomycetes; Planctomycetacia; Planctomycetales; Planctomycetaceae; Pir4_lineage; *	60.6061	21.6049	9.85915
Bacteria; Planctomycetes; Planctomycetacia; Planctomycetales; Planctomycetaceae; Pir4_lineage; Planctomycetaceae_bacterium_LX124	100	87.037	30.9859
Bacteria; Planctomycetes; Planctomycetacia; Planctomycetales; Planctomycetaceae; Pir4_lineage; uncultured_bacterium	74.8252	39.886	32.0693
Bacteria; Planctomycetes; Planctomycetacia; Planctomycetales; Planctomycetaceae; Pir4_lineage; uncultured_planctomycete	77.2727	38.8889	26.4085
Bacteria; Planctomycetes; Planctomycetacia; Planctomycetales; Planctomycetaceae; Pirellula; *	74.2424	43.5185	35.9155
Bacteria; Planctomycetes; Planctomycetacia; Planctomycetales; Planctomycetaceae; Pirellula; uncultured_bacterium	65.5303	56.25	45.3932
Bacteria; Planctomycetes; Planctomycetacia; Planctomycetales; Planctomycetaceae; Pirellula; uncultured_Pasteuria_sp.	87.8788	28.7037	30.2817
Bacteria; Planctomycetes; Planctomycetacia; Planctomycetales; Planctomycetaceae; Pirellula; uncultured_Planctomycetaceae_bacterium	100	90.7407	74.6479
Bacteria; Planctomycetes; Planctomycetacia; Planctomycetales; Planctomycetaceae; Pirellula; uncultured_planctomycete	74.2424	41.6667	28.8732
Bacteria; Planctomycetes; Planctomycetacia; Planctomycetales; Planctomycetaceae; Planctomyces; *	69.697	56.6138	57.3441
Bacteria; Planctomycetes; Planctomycetacia; Planctomycetales; Planctomycetaceae; Planctomyces; agricultural_soil_bacterium_SC-I-11	96.9697	51.8519	61.9718
Bacteria; Planctomycetes; Planctomycetacia; Planctomycetales; Planctomycetaceae; Planctomyces; Planctomyces_sp.	33.3333	14.8148	11.2676
Bacteria; Planctomycetes; Planctomycetacia; Planctomycetales; Planctomycetaceae; Planctomyces; uncultured_bacterium	65.8103	47.9066	43.5701
Bacteria; Planctomycetes; Planctomycetacia; Planctomycetales; Planctomycetaceae; Planctomyces; uncultured_Planctomyces_sp.	93.9394	18.5185	39.4366
Bacteria; Planctomycetes; Planctomycetacia; Planctomycetales; Planctomycetaceae; Planctomyces; uncultured_planctomycete	75.7576	40.7407	37.4648
Bacteria; Planctomycetes; Planctomycetacia; Planctomycetales; Planctomycetaceae; Planctomyces; uncultured_soil_bacterium	24.2424	5.55556	30.9859
Bacteria; Planctomycetes; Planctomycetacia; Planctomycetales; Planctomycetaceae; Singulisphaera; *	66.6667	53.7037	52.4648
Bacteria; Planctomycetes; Planctomycetacia; Planctomycetales; Planctomycetaceae; Singulisphaera; bacterium_Ellin5111	54.5455	68.5185	70.4225
Bacteria; Planctomycetes; Planctomycetacia; Planctomycetales; Planctomycetaceae; Singulisphaera; Isosphaera_sp.	21.2121	25.9259	12.6761
Bacteria; Planctomycetes; Planctomycetacia; Planctomycetales; Planctomycetaceae; Singulisphaera; Isosphaera_sp._Io1-4	12.1212	12.963	14.0845
Bacteria; Planctomycetes; Planctomycetacia; Planctomycetales; Planctomycetaceae; Singulisphaera; Singulisphaera_sp._Io3-4	75.7576	100	91.5493
Bacteria; Planctomycetes; Planctomycetacia; Planctomycetales; Planctomycetaceae; Singulisphaera; Singulisphaera_sp._Io3-5	83.3333	95.3704	83.0986
Bacteria; Planctomycetes; Planctomycetacia; Planctomycetales; Planctomycetaceae; Singulisphaera; uncultured_bacterium	46.2121	41.1265	33.6268
Bacteria; Planctomycetes; Planctomycetacia; Planctomycetales; Planctomycetaceae; Singulisphaera; uncultured_Isosphaera_sp.	33.3333	55.5556	32.3944
Bacteria; Planctomycetes; Planctomycetacia; Planctomycetales; Planctomycetaceae; Singulisphaera; uncultured_Planctomycetales_bacterium	75.7576	100	92.9577
Bacteria; Planctomycetes; Planctomycetacia; Planctomycetales; Planctomycetaceae; Singulisphaera; uncultured_planctomycete	3.0303	5.55556	16.9014
Bacteria; Planctomycetes; Planctomycetacia; Planctomycetales; Planctomycetaceae; Singulisphaera; uncultured_Singulisphaera_sp.	63.6364	49.537	45.0704
Bacteria; Planctomycetes; Planctomycetacia; Planctomycetales; Planctomycetaceae; uncultured; *	67.8211	41.843	33.3669
Bacteria; Planctomycetes; Planctomycetacia; Planctomycetales; Planctomycetaceae; uncultured; Planctomycetaceae_bacterium_SCGC_AG-212-F19	36.3636	1.85185	5.6338
Bacteria; Planctomycetes; Planctomycetacia; Planctomycetales; Planctomycetaceae; uncultured; planctomycete_WY69	57.5758	20.7407	14.9296
Bacteria; Planctomycetes; Planctomycetacia; Planctomycetales; Planctomycetaceae; uncultured; uncultured_bacterium	63.8448	31.4815	23.4593
Bacteria; Planctomycetes; Planctomycetacia; Planctomycetales; Planctomycetaceae; uncultured; uncultured_forest_soil_bacterium	40.9091	11.1111	7.74648
Bacteria; Planctomycetes; Planctomycetacia; Planctomycetales; Planctomycetaceae; uncultured; uncultured_Gemmata_sp.	46.9697	18.2099	17.6056
Bacteria; Planctomycetes; Planctomycetacia; Planctomycetales; Planctomycetaceae; uncultured; uncultured_Planctomycetaceae_bacterium	53.6797	26.455	21.5292
Bacteria; Planctomycetes; Planctomycetacia; Planctomycetales; Planctomycetaceae; uncultured; uncultured_Planctomycetales_bacterium	45.4545	12.037	11.9718
Bacteria; Planctomycetes; Planctomycetacia; Planctomycetales; Planctomycetaceae; uncultured; uncultured_planctomycete	55.7682	24.4314	20.6573
Bacteria; Planctomycetes; Planctomycetacia; Planctomycetales; Planctomycetaceae; uncultured; uncultured_Singulisphaera_sp.	41.4141	32.0988	29.2645
Bacteria; Planctomycetes; Planctomycetacia; Planctomycetales; Planctomycetaceae; uncultured; uncultured_sludge_bacterium_A40	84.8485	46.2963	33.8028
Bacteria; Planctomycetes; Planctomycetacia; Planctomycetales; Planctomycetaceae; uncultured; uncultured_soil_bacterium	55.4924	25.3472	18.3099
Bacteria; Planctomycetes; Planctomycetacia; Planctomycetales; Planctomycetaceae; uncultured; unidentified_marine_bacterioplankton	84.8485	14.8148	16.9014
Bacteria; Planctomycetes; Planctomycetacia; Planctomycetales; Planctomycetaceae; uncultured_Gemmata_sp.	60.6061	33.3333	14.0845
Bacteria; Planctomycetes; vadinHA49; uncultured_bacterium	42.4242	21.2963	23.2394
Bacteria; Planctomycetes; vadinHA49; uncultured_planctomycete	46.9697	7.40741	10.5634
Bacteria; Proteobacteria; *; *; *; *; *	57.5758	31.4815	33.8028
Bacteria; Proteobacteria; Alphaproteobacteria; *; *; uncultured; *	33.3333	62.963	60.5634
Bacteria; Proteobacteria; Alphaproteobacteria; Alphaproteobacteria_Incertae_Sedis; uncultured; uncultured_bacterium	5.05051	33.3333	46.4789
Bacteria; Proteobacteria; Alphaproteobacteria; Alphaproteobacteria_Incertae_Sedis; Unknown_Family; uncultured; uncultured_bacterium	87.8788	74.0741	85.9155
Bacteria; Proteobacteria; Alphaproteobacteria; Caulobacterales; Caulobacteraceae; Brevundimonas; *	42.4242	62.963	38.0282
Bacteria; Proteobacteria; Alphaproteobacteria; Caulobacterales; Caulobacteraceae; Caulobacter; *	42.4242	92.5926	77.4648
Bacteria; Proteobacteria; Alphaproteobacteria; Caulobacterales; Caulobacteraceae; Caulobacter; Caulobacter_ginsengisoli	45.4545	83.3333	60.5634
Bacteria; Proteobacteria; Alphaproteobacteria; Caulobacterales; Caulobacteraceae; uncultured; uncultured_bacterium	69.697	61.1111	66.1972
Bacteria; Proteobacteria; Alphaproteobacteria; Caulobacterales; Hyphomonadaceae; Woodsholea; *	100	87.037	91.5493
Bacteria; Proteobacteria; Alphaproteobacteria; Caulobacterales; Hyphomonadaceae; Woodsholea; uncultured_alpha_proteobacterium	90.9091	42.5926	64.7887
Bacteria; Proteobacteria; Alphaproteobacteria; Caulobacterales; Hyphomonadaceae; Woodsholea; uncultured_bacterium	84.0909	70.8333	66.5493
Bacteria; Proteobacteria; Alphaproteobacteria; Rhizobiales; A0839; *	96.9697	77.7778	60.5634
Bacteria; Proteobacteria; Alphaproteobacteria; Rhizobiales; A0839; uncultured_bacterium	98.4848	65.7407	58.4507
Bacteria; Proteobacteria; Alphaproteobacteria; Rhizobiales; Beijerinckiaceae; uncultured; uncultured_bacterium	60.202	66.1728	54.1784
Bacteria; Proteobacteria; Alphaproteobacteria; Rhizobiales; Bradyrhizobiaceae; *	60.6061	66.6667	70.4225
Bacteria; Proteobacteria; Alphaproteobacteria; Rhizobiales; Bradyrhizobiaceae; Bosea; *	39.3939	98.1481	92.9577
Bacteria; Proteobacteria; Alphaproteobacteria; Rhizobiales; Bradyrhizobiaceae; Bradyrhizobium; Bradyrhizobium_sp._HMS-04	41.6667	49.537	46.1268
Bacteria; Proteobacteria; Alphaproteobacteria; Rhizobiales; Bradyrhizobiaceae; Bradyrhizobium; uncultured_bacterium	21.2121	16.6667	33.8028
Bacteria; Proteobacteria; Alphaproteobacteria; Rhizobiales; Bradyrhizobiaceae; Rhodopseudomonas; uncultured_bacterium	57.5758	88.8889	98.5915
Bacteria; Proteobacteria; Alphaproteobacteria; Rhizobiales; Hyphomicrobiaceae; Blastochloris; Blastochloris_viridis	77.2727	67.3611	55.4577
Bacteria; Proteobacteria; Alphaproteobacteria; Rhizobiales; Methylobacteriaceae; *; *	15.1515	33.3333	11.2676
Bacteria; Proteobacteria; Alphaproteobacteria; Rhizobiales; Methylobacteriaceae; Methylobacterium; *	100	100	83.0986
Bacteria; Proteobacteria; Alphaproteobacteria; Rhizobiales; Methylobacteriaceae; Methylobacterium; uncultured_bacterium	54.5455	48.1481	19.7183
Bacteria; Proteobacteria; Alphaproteobacteria; Rhizobiales; Methylobacteriaceae; Microvirga; *	57.5758	82.0988	33.8028
Bacteria; Proteobacteria; Alphaproteobacteria; Rhizobiales; Methylobacteriaceae; Microvirga; uncultured_bacterium	53.7879	67.1296	43.662
Bacteria; Proteobacteria; Alphaproteobacteria; Rhizobiales; Rhizobiales_Incertae_Sedis; Nordella; *	100	92.5926	80.2817
Bacteria; Proteobacteria; Alphaproteobacteria; Rhizobiales; Rhizobiales_Incertae_Sedis; Phreatobacter; alpha_proteobacterium_KC-IT-H2	12.1212	7.40741	12.6761
Bacteria; Proteobacteria; Alphaproteobacteria; Rhizobiales; Rhizobiales_Incertae_Sedis; Rhizomicrobium; *	96.9697	96.9136	93.8967
Bacteria; Proteobacteria; Alphaproteobacteria; Rhizobiales; Rhizobiales_Incertae_Sedis; Rhizomicrobium; uncultured_bacterium	100	88.8889	85.9155
Bacteria; Proteobacteria; Alphaproteobacteria; Rhizobiales; Rhizobiales_Incertae_Sedis; Rhizomicrobium; uncultured_proteobacterium	85.8586	81.4815	76.9953
Bacteria; Proteobacteria; Alphaproteobacteria; Rhizobiales; Xanthobacteraceae; Labrys; *	100	90.7407	76.0563
Bacteria; Proteobacteria; Alphaproteobacteria; Rhizobiales; Xanthobacteraceae; Labrys; Labrys_monachus	21.2121	22.2222	35.2113
Bacteria; Proteobacteria; Alphaproteobacteria; Rhizobiales; Xanthobacteraceae; Labrys; uncultured_Hyphomicrobiaceae_bacterium	100	85.1852	80.2817
Bacteria; Proteobacteria; Alphaproteobacteria; Rhizobiales; Xanthobacteraceae; uncultured; uncultured_bacterium	100	92.5926	84.507
Bacteria; Proteobacteria; Alphaproteobacteria; Rhizobiales; Xanthobacteraceae; Variibacter; uncultured_bacterium	100	83.3333	46.4789
Bacteria; Proteobacteria; Alphaproteobacteria; Rhizobiales; Xanthobacteraceae; Variibacter; uncultured_Rhizobiales_bacterium	87.8788	77.7778	61.2676
Bacteria; Proteobacteria; Alphaproteobacteria; Rhodobacterales; Rhodobacteraceae; uncultured; uncultured_bacterium	53.4502	52.8559	51.9769
Bacteria; Proteobacteria; Alphaproteobacteria; Rhodobacterales; Rhodobacteraceae; uncultured; uncultured_organism	48.6674	52.9451	44.731
Bacteria; Proteobacteria; Alphaproteobacteria; Rhodospirillales; Acetobacteraceae; *	55.5556	27.7778	30.9859
Bacteria; Proteobacteria; Alphaproteobacteria; Rhodospirillales; Acetobacteraceae; *; *	42.4242	36.1111	21.831
Bacteria; Proteobacteria; Alphaproteobacteria; Rhodospirillales; Acetobacteraceae; *; uncultured_bacterium	69.697	25.9259	15.493
Bacteria; Proteobacteria; Alphaproteobacteria; Rhodospirillales; Acetobacteraceae; Acidicaldus; uncultured_bacterium	68.1818	38.8889	33.0986
Bacteria; Proteobacteria; Alphaproteobacteria; Rhodospirillales; Acetobacteraceae; Acidiphilium; uncultured_bacterium	43.9394	26.8519	17.6056
Bacteria; Proteobacteria; Alphaproteobacteria; Rhodospirillales; Acetobacteraceae; Acidisoma; uncultured_alpha_proteobacterium	24.2424	24.0741	14.0845
Bacteria; Proteobacteria; Alphaproteobacteria; Rhodospirillales; Acetobacteraceae; Acidisoma; uncultured_bacterium	22.7273	10.1852	22.5352
Bacteria; Proteobacteria; Alphaproteobacteria; Rhodospirillales; Acetobacteraceae; Acidocella; uncultured_bacterium	9.09091	40.7407	22.5352
Bacteria; Proteobacteria; Alphaproteobacteria; Rhodospirillales; Acetobacteraceae; Acidocella; uncultured_soil_bacterium	18.1818	18.5185	14.0845
Bacteria; Proteobacteria; Alphaproteobacteria; Rhodospirillales; Acetobacteraceae; Rhodovastum; *	27.2727	16.6667	5.6338
Bacteria; Proteobacteria; Alphaproteobacteria; Rhodospirillales; Acetobacteraceae; Rhodovastum; Rhodovastum_atsumiense	15.1515	11.1111	19.7183
Bacteria; Proteobacteria; Alphaproteobacteria; Rhodospirillales; Acetobacteraceae; Rhodovastum; uncultured_bacterium	34.3434	50	37.5587
Bacteria; Proteobacteria; Alphaproteobacteria; Rhodospirillales; Acetobacteraceae; Roseomonas; uncultured_Roseomonas_sp.	33.3333	51.8519	77.4648
Bacteria; Proteobacteria; Alphaproteobacteria; Rhodospirillales; Acetobacteraceae; uncultured; *	57.5758	40	32.9577
Bacteria; Proteobacteria; Alphaproteobacteria; Rhodospirillales; Acetobacteraceae; uncultured; uncultured_bacterium	58.658	39.5503	37.2233
Bacteria; Proteobacteria; Alphaproteobacteria; Rhodospirillales; Acetobacteraceae; uncultured; uncultured_forest_soil_bacterium	45.4545	7.40741	12.6761
Bacteria; Proteobacteria; Alphaproteobacteria; Rhodospirillales; Acetobacteraceae; uncultured; uncultured_proteobacterium	49.4949	29.6296	28.169
Bacteria; Proteobacteria; Alphaproteobacteria; Rhodospirillales; B79; uncultured_bacterium	45.4545	11.1111	8.4507
Bacteria; Proteobacteria; Alphaproteobacteria; Rhodospirillales; DA111; *	58.7879	48.5185	52.1127
Bacteria; Proteobacteria; Alphaproteobacteria; Rhodospirillales; DA111; uncultured_alpha_proteobacterium	50.5051	20.679	23.2394
Bacteria; Proteobacteria; Alphaproteobacteria; Rhodospirillales; DA111; uncultured_bacterium	64.0693	37.8307	31.4889
Bacteria; Proteobacteria; Alphaproteobacteria; Rhodospirillales; DA111; uncultured_forest_soil_bacterium	30.303	12.963	16.9014
Bacteria; Proteobacteria; Alphaproteobacteria; Rhodospirillales; DA111; uncultured_Rhodospirillaceae_bacterium	65.1515	27.7778	21.831
Bacteria; Proteobacteria; Alphaproteobacteria; Rhodospirillales; DA111; uncultured_Rhodospirillales_bacterium	57.5758	31.4815	27.6995
Bacteria; Proteobacteria; Alphaproteobacteria; Rhodospirillales; DA111; uncultured_soil_bacterium	48.4848	38.8889	40.8451
Bacteria; Proteobacteria; Alphaproteobacteria; Rhodospirillales; I-10; *	100	92.5926	87.3239
Bacteria; Proteobacteria; Alphaproteobacteria; Rhodospirillales; I-10; uncultured_bacterium	46.4646	24.0741	15.0235
Bacteria; Proteobacteria; Alphaproteobacteria; Rhodospirillales; JG37-AG-20; *	15.1515	70.3704	63.3803
Bacteria; Proteobacteria; Alphaproteobacteria; Rhodospirillales; JG37-AG-20; uncultured_bacterium	82.4242	71.8519	64.507
Bacteria; Proteobacteria; Alphaproteobacteria; Rhodospirillales; KCM-B-15; *	100	88.8889	87.3239
Bacteria; Proteobacteria; Alphaproteobacteria; Rhodospirillales; KCM-B-60; uncultured_Acetobacteraceae_bacterium	33.3333	7.40741	1.40845
Bacteria; Proteobacteria; Alphaproteobacteria; Rhodospirillales; ML80; uncultured_Rhodospirillaceae_bacterium	42.4242	27.7778	20.4225
Bacteria; Proteobacteria; Alphaproteobacteria; Rhodospirillales; MNC12; uncultured_bacterium	100	88.8889	83.0986
Bacteria; Proteobacteria; Alphaproteobacteria; Rhodospirillales; MNC12; uncultured_Rhodospirillales_bacterium	87.8788	83.3333	71.831
Bacteria; Proteobacteria; Alphaproteobacteria; Rhodospirillales; MND8; uncultured_bacterium	100	88.8889	85.9155
Bacteria; Proteobacteria; Alphaproteobacteria; Rhodospirillales; Rhodospirillaceae; Azospirillum; Azospirillum_sp._TTS	48.4848	94.4444	64.7887
Bacteria; Proteobacteria; Alphaproteobacteria; Rhodospirillales; Rhodospirillaceae; Defluviicoccus; uncultured_alpha_proteobacterium	30.303	48.1481	29.5775
Bacteria; Proteobacteria; Alphaproteobacteria; Rhodospirillales; Rhodospirillaceae; Dongia; *	61.3636	78.7037	75.3521
Bacteria; Proteobacteria; Alphaproteobacteria; Rhodospirillales; Rhodospirillaceae; Dongia; uncultured_bacterium	59.0909	59.2593	59.8592
Bacteria; Proteobacteria; Alphaproteobacteria; Rhodospirillales; Rhodospirillaceae; Dongia; uncultured_Rhodospirillaceae_bacterium	96.9697	92.5926	87.3239
Bacteria; Proteobacteria; Alphaproteobacteria; Rhodospirillales; Rhodospirillaceae; Inquilinus; *	36.3636	38.8889	64.7887
Bacteria; Proteobacteria; Alphaproteobacteria; Rhodospirillales; Rhodospirillaceae; Inquilinus; uncultured_bacterium	13.6364	36.1111	38.7324
Bacteria; Proteobacteria; Alphaproteobacteria; Rhodospirillales; Rhodospirillaceae; uncultured; *	59.0909	69.4444	66.9014
Bacteria; Proteobacteria; Alphaproteobacteria; Rhodospirillales; Rhodospirillaceae; uncultured; uncultured_alpha_proteobacterium	37.8788	51.3889	60.9155
Bacteria; Proteobacteria; Alphaproteobacteria; Rhodospirillales; Rhodospirillaceae; uncultured; uncultured_bacterium	42.9752	40.2357	50.8323
Bacteria; Proteobacteria; Alphaproteobacteria; Rhodospirillales; Rhodospirillaceae; uncultured; uncultured_proteobacterium	66.6667	70.3704	73.2394
Bacteria; Proteobacteria; Alphaproteobacteria; Rhodospirillales; Rhodospirillales_Incertae_Sedis; Candidatus_Alysiosphaera; *	60.6061	16.6667	14.0845
Bacteria; Proteobacteria; Alphaproteobacteria; Rhodospirillales; Rhodospirillales_Incertae_Sedis; Candidatus_Alysiosphaera; uncultured_alpha_proteobacterium	57.5758	18.5185	15.493
Bacteria; Proteobacteria; Alphaproteobacteria; Rhodospirillales; Rhodospirillales_Incertae_Sedis; Candidatus_Alysiosphaera; uncultured_bacterium	90.1515	46.2963	36.2676
Bacteria; Proteobacteria; Alphaproteobacteria; Rhodospirillales; Rhodospirillales_Incertae_Sedis; Reyranella; *	66.9421	61.2795	65.1729
Bacteria; Proteobacteria; Alphaproteobacteria; Rhodospirillales; Rhodospirillales_Incertae_Sedis; Reyranella; alpha_proteobacterium_Gsoil_257	45.4545	38.8889	38.0282
Bacteria; Proteobacteria; Alphaproteobacteria; Rhodospirillales; Rhodospirillales_Incertae_Sedis; Reyranella; uncultured_bacterium	48.4848	61.7284	53.2864
Bacteria; Proteobacteria; Alphaproteobacteria; Rhodospirillales; Rhodospirillales_Incertae_Sedis; Reyranella; uncultured_organism	93.9394	87.037	76.0563
Bacteria; Proteobacteria; Alphaproteobacteria; Rickettsiales; Holosporaceae; Holospora; Holospora_curviuscula	0	9.25926	15.493
Bacteria; Proteobacteria; Alphaproteobacteria; Rickettsiales; Holosporaceae; uncultured; *	66.6667	42.5926	21.1268
Bacteria; Proteobacteria; Alphaproteobacteria; Rickettsiales; Holosporaceae; uncultured; uncultured_bacterium	6.06061	24.0741	12.6761
Bacteria; Proteobacteria; Alphaproteobacteria; Rickettsiales; Mitochondria; *	27.2727	64.8148	60.5634
Bacteria; Proteobacteria; Alphaproteobacteria; Rickettsiales; Mitochondria; Neckera_menziesii	72.7273	53.7037	76.0563
Bacteria; Proteobacteria; Alphaproteobacteria; Rickettsiales; Mitochondria; Proteobacteria_bacterium_JGI_0000113-D06	42.4242	64.8148	71.831
Bacteria; Proteobacteria; Alphaproteobacteria; Rickettsiales; Rickettsiaceae; Rickettsia; uncultured_Rickettsia_sp.	27.2727	14.8148	9.85915
Bacteria; Proteobacteria; Alphaproteobacteria; Rickettsiales; Rickettsiaceae; uncultured; uncultured_bacterium	6.06061	9.25926	29.5775
Bacteria; Proteobacteria; Alphaproteobacteria; Rickettsiales; Rickettsiales_Incertae_Sedis; Candidatus_Odyssella; uncultured_bacterium	18.1818	37.037	11.2676
Bacteria; Proteobacteria; Alphaproteobacteria; Rickettsiales; SM2D12; *	12.1212	64.8148	5.6338
Bacteria; Proteobacteria; Alphaproteobacteria; Rickettsiales; SM2D12; uncultured_alpha_proteobacterium	24.2424	7.40741	29.5775
Bacteria; Proteobacteria; Alphaproteobacteria; Rickettsiales; SM2D12; uncultured_bacterium	9.84848	26.8519	17.9577
Bacteria; Proteobacteria; Alphaproteobacteria; Rickettsiales; uncultured; uncultured_bacterium	0	9.25926	21.1268
Bacteria; Proteobacteria; Alphaproteobacteria; Sphingomonadales; Erythrobacteraceae; Erythrobacter; Erythrobacter_sp._REDSEA-S41_B1	61.9394	64.5859	55.6466
Bacteria; Proteobacteria; Alphaproteobacteria; Sphingomonadales; Sphingomonadaceae; Novosphingobium; uncultured_organism	27.2145	39.1382	41.2784
Bacteria; Proteobacteria; Alphaproteobacteria; Sphingomonadales; Sphingomonadaceae; Sphingomonas; Sphingomonas_sp._P5-2B	96.9697	100	97.1831
Bacteria; Proteobacteria; Betaproteobacteria; Burkholderiales; Comamonadaceae; Acidovorax; uncultured_bacterium	6.06061	25.9259	0
Bacteria; Proteobacteria; Betaproteobacteria; Nitrosomonadales; Nitrosomonadaceae; uncultured; *	78.7879	38.8889	16.9014
Bacteria; Proteobacteria; Betaproteobacteria; Nitrosomonadales; Nitrosomonadaceae; uncultured; uncultured_bacterium	36.3636	21.2963	12.6761
Bacteria; Proteobacteria; Betaproteobacteria; Rhodocyclales; Rhodocyclaceae; Methyloversatilis; uncultured_Methyloversatilis_sp.	69.697	14.8148	22.5352
Bacteria; Proteobacteria; Betaproteobacteria; Rhodocyclales; Rhodocyclaceae; uncultured; uncultured_bacterium	54.5455	14.8148	1.40845
Bacteria; Proteobacteria; Deltaproteobacteria; Bdellovibrionales; Bacteriovoracaceae; Bacteriovorax; *	7.57576	30.5556	25.3521
Bacteria; Proteobacteria; Deltaproteobacteria; Bdellovibrionales; Bacteriovoracaceae; Bacteriovorax; uncultured_bacterium	24.2424	50	29.5775
Bacteria; Proteobacteria; Deltaproteobacteria; Bdellovibrionales; Bacteriovoracaceae; Peredibacter; *	21.2121	25.9259	14.0845
Bacteria; Proteobacteria; Deltaproteobacteria; Bdellovibrionales; Bacteriovoracaceae; Peredibacter; uncultured_organism	0	1.85185	25.3521
Bacteria; Proteobacteria; Deltaproteobacteria; Bdellovibrionales; Bdellovibrionaceae; Bdellovibrio; *	25.7576	42.5926	17.6056
Bacteria; Proteobacteria; Deltaproteobacteria; Bdellovibrionales; Bdellovibrionaceae; Bdellovibrio; Bdellovibrio_bacteriovorus	0	38.8889	38.0282
Bacteria; Proteobacteria; Deltaproteobacteria; Bdellovibrionales; Bdellovibrionaceae; Bdellovibrio; uncultured_bacterium	18.5455	37.9259	23.3239
Bacteria; Proteobacteria; Deltaproteobacteria; Bdellovibrionales; Bdellovibrionaceae; Bdellovibrio; uncultured_Bdellovibrio_sp.	1.51515	39.8148	27.4648
Bacteria; Proteobacteria; Deltaproteobacteria; Bdellovibrionales; Bdellovibrionaceae; Bdellovibrio; uncultured_Bdellovibrionales_bacterium	6.06061	12.037	11.9718
Bacteria; Proteobacteria; Deltaproteobacteria; Bdellovibrionales; Bdellovibrionaceae; Bdellovibrio; uncultured_soil_bacterium	9.09091	22.2222	4.22535
Bacteria; Proteobacteria; Deltaproteobacteria; Bdellovibrionales; Bdellovibrionaceae; OM27_clade; uncultured_bacterium	38.7879	23.3333	21.6901
Bacteria; Proteobacteria; Deltaproteobacteria; Bradymonadales; uncultured_bacterium	75.7576	27.7778	12.6761
Bacteria; Proteobacteria; Deltaproteobacteria; Bradymonadales; uncultured_delta_proteobacterium	18.1818	40.7407	22.5352
Bacteria; Proteobacteria; Deltaproteobacteria; Desulfurellales; Desulfurellaceae; G55; *	51.5152	9.25926	9.85915
Bacteria; Proteobacteria; Deltaproteobacteria; Desulfurellales; Desulfurellaceae; G55; uncultured_bacterium	84.8485	50.9259	17.6056
Bacteria; Proteobacteria; Deltaproteobacteria; Desulfurellales; Desulfurellaceae; G55; uncultured_delta_proteobacterium	30.303	20.3704	5.6338
Bacteria; Proteobacteria; Deltaproteobacteria; Desulfurellales; Desulfurellaceae; H16; *	69.697	30.3704	23.3803
Bacteria; Proteobacteria; Deltaproteobacteria; Desulfurellales; Desulfurellaceae; H16; uncultured_bacterium	71.8615	37.037	32.1932
Bacteria; Proteobacteria; Deltaproteobacteria; Desulfurellales; Desulfurellaceae; H16; uncultured_delta_proteobacterium	62.6263	45.0617	44.6009
Bacteria; Proteobacteria; Deltaproteobacteria; Desulfurellales; Desulfurellaceae; H16; uncultured_Dongia_sp.	30.303	35.1852	21.1268
Bacteria; Proteobacteria; Deltaproteobacteria; Desulfurellales; Desulfurellaceae; H16; uncultured_Gemmatimonadetes_bacterium	78.7879	37.037	32.3944
Bacteria; Proteobacteria; Deltaproteobacteria; Desulfurellales; Desulfurellaceae; H16; uncultured_Syntrophobacteraceae_bacterium	60.6061	7.40741	7.04225
Bacteria; Proteobacteria; Deltaproteobacteria; Desulfuromonadales; M113; uncultured_bacterium	60.6061	29.6296	50.7042
Bacteria; Proteobacteria; Deltaproteobacteria; Myxococcales; *	45.4545	29.6296	32.3944
Bacteria; Proteobacteria; Deltaproteobacteria; Myxococcales; *; *	100	81.4815	52.1127
Bacteria; Proteobacteria; Deltaproteobacteria; Myxococcales; 27F-1492R; uncultured_bacterium	27.2727	50	33.8028
Bacteria; Proteobacteria; Deltaproteobacteria; Myxococcales; 27F-1492R; uncultured_delta_proteobacterium	51.5152	19.4444	2.8169
Bacteria; Proteobacteria; Deltaproteobacteria; Myxococcales; Amb-16S-1034; uncultured_Polyangiaceae_bacterium	72.7273	18.5185	14.0845
Bacteria; Proteobacteria; Deltaproteobacteria; Myxococcales; Archangiaceae; Anaeromyxobacter; *	36.3636	53.7037	31.6901
Bacteria; Proteobacteria; Deltaproteobacteria; Myxococcales; Archangiaceae; Anaeromyxobacter; uncultured_bacterium	40.6061	34.8148	38.3099
Bacteria; Proteobacteria; Deltaproteobacteria; Myxococcales; BIrii41; *	96.9697	72.2222	60.5634
Bacteria; Proteobacteria; Deltaproteobacteria; Myxococcales; BIrii41; uncultured_bacterium	84.8485	53.7037	59.9598
Bacteria; Proteobacteria; Deltaproteobacteria; Myxococcales; BIrii41; uncultured_Polyangiaceae_bacterium	48.4848	9.25926	1.40845
Bacteria; Proteobacteria; Deltaproteobacteria; Myxococcales; BIrii41; uncultured_Sorangiineae_bacterium	90.9091	22.2222	19.7183
Bacteria; Proteobacteria; Deltaproteobacteria; Myxococcales; Blfdi19; uncultured_bacterium	35.6061	31.9444	33.8028
Bacteria; Proteobacteria; Deltaproteobacteria; Myxococcales; Haliangiaceae; Haliangium; *	88.6364	72.2222	54.0493
Bacteria; Proteobacteria; Deltaproteobacteria; Myxococcales; Haliangiaceae; Haliangium; uncultured_bacterium	64.6465	45.6019	29.9296
Bacteria; Proteobacteria; Deltaproteobacteria; Myxococcales; Haliangiaceae; Haliangium; uncultured_delta_proteobacterium	74.7475	14.1975	9.85915
Bacteria; Proteobacteria; Deltaproteobacteria; Myxococcales; Haliangiaceae; Haliangium; uncultured_Kofleriaceae_bacterium	42.4242	20.3704	21.1268
Bacteria; Proteobacteria; Deltaproteobacteria; Myxococcales; Haliangiaceae; Haliangium; uncultured_Myxococcales_bacterium	100	27.7778	40.8451
Bacteria; Proteobacteria; Deltaproteobacteria; Myxococcales; Haliangiaceae; Haliangium; uncultured_Nannocystineae_bacterium	46.9697	43.5185	16.9014
Bacteria; Proteobacteria; Deltaproteobacteria; Myxococcales; Haliangiaceae; Haliangium; uncultured_soil_bacterium	33.3333	7.40741	18.3099
Bacteria; Proteobacteria; Deltaproteobacteria; Myxococcales; KD3-10; uncultured_bacterium	43.4343	9.87654	3.75587
Bacteria; Proteobacteria; Deltaproteobacteria; Myxococcales; mle1-27; *	9.09091	85.1852	18.3099
Bacteria; Proteobacteria; Deltaproteobacteria; Myxococcales; mle1-27; uncultured_delta_proteobacterium	3.0303	54.6296	18.3099
Bacteria; Proteobacteria; Deltaproteobacteria; Myxococcales; mle1-27; uncultured_proteobacterium	48.4848	24.0741	14.0845
Bacteria; Proteobacteria; Deltaproteobacteria; Myxococcales; Myxococcaceae; Myxococcus; Myxococcus_sp._503	96.9697	51.8519	19.7183
Bacteria; Proteobacteria; Deltaproteobacteria; Myxococcales; Nannocystaceae; Nannocystis; Nannocystis_exedens	39.3939	31.4815	12.6761
Bacteria; Proteobacteria; Deltaproteobacteria; Myxococcales; Nannocystaceae; Nannocystis; Nannocystis_pusilla	9.09091	18.5185	14.0845
Bacteria; Proteobacteria; Deltaproteobacteria; Myxococcales; P3OB-42; uncultured_bacterium	43.4343	34.5679	32.3944
Bacteria; Proteobacteria; Deltaproteobacteria; Myxococcales; P3OB-42; uncultured_Cystobacteraceae_bacterium	100	96.2963	88.7324
Bacteria; Proteobacteria; Deltaproteobacteria; Myxococcales; P3OB-42; uncultured_Myxococcales_bacterium	27.2727	14.8148	5.6338
Bacteria; Proteobacteria; Deltaproteobacteria; Myxococcales; Phaselicystidaceae; Phaselicystis; Phaselicystis_flava	27.2727	59.2593	22.5352
Bacteria; Proteobacteria; Deltaproteobacteria; Myxococcales; Phaselicystidaceae; Phaselicystis; uncultured_bacterium	53.5354	32.716	19.2488
Bacteria; Proteobacteria; Deltaproteobacteria; Myxococcales; Polyangiaceae; Byssovorax; uncultured_bacterium	39.3939	14.8148	12.6761
Bacteria; Proteobacteria; Deltaproteobacteria; Myxococcales; Polyangiaceae; Sorangium; *	24.2424	16.6667	9.85915
Bacteria; Proteobacteria; Deltaproteobacteria; Myxococcales; Polyangiaceae; Sorangium; Sorangiineae_bacterium_706	72.7273	33.3333	33.8028
Bacteria; Proteobacteria; Deltaproteobacteria; Myxococcales; Polyangiaceae; Sorangium; uncultured_bacterium	58.0808	43.2099	21.1268
Bacteria; Proteobacteria; Deltaproteobacteria; Myxococcales; Sandaracinaceae; Sandaracinus; uncultured_bacterium	77.2727	36.1111	63.3803
Bacteria; Proteobacteria; Deltaproteobacteria; Myxococcales; Sandaracinaceae; Sandaracinus; uncultured_Myxococcales_bacterium	45.4545	11.1111	4.22535
Bacteria; Proteobacteria; Deltaproteobacteria; Myxococcales; Sandaracinaceae; uncultured; *	39.3939	41.358	26.2911
Bacteria; Proteobacteria; Deltaproteobacteria; Myxococcales; Sandaracinaceae; uncultured; uncultured_bacterium	57.5758	24.0741	24.4718
Bacteria; Proteobacteria; Deltaproteobacteria; Myxococcales; Sandaracinaceae; uncultured; uncultured_delta_proteobacterium	51.5152	46.2963	28.8732
Bacteria; Proteobacteria; Deltaproteobacteria; Myxococcales; Sandaracinaceae; uncultured; uncultured_soil_bacterium	90.9091	33.3333	12.6761
Bacteria; Proteobacteria; Deltaproteobacteria; Myxococcales; uncultured; uncultured_bacterium	46.4646	50	31.9249
Bacteria; Proteobacteria; Deltaproteobacteria; Myxococcales; uncultured; uncultured_delta_proteobacterium	75.7576	46.2963	22.5352
Bacteria; Proteobacteria; Deltaproteobacteria; Myxococcales; Vulgatibacteraceae; Vulgatibacter; uncultured_Myxococcales_bacterium	18.1818	14.8148	8.4507
Bacteria; Proteobacteria; Deltaproteobacteria; Myxococcales; Vulgatibacteraceae; Vulgatibacter; Vulgatibacter_incomptus	27.2727	9.25926	26.7606
Bacteria; Proteobacteria; Deltaproteobacteria; NB1-j; uncultured_bacterium	60.6061	11.1111	5.6338
Bacteria; Proteobacteria; Deltaproteobacteria; Oligoflexales; 0319-6G20; uncultured_bacterium	16.0428	32.244	23.198
Bacteria; Proteobacteria; Deltaproteobacteria; Oligoflexales; 0319-6G20; uncultured_delta_proteobacterium	14.3939	33.3333	30.9859
Bacteria; Proteobacteria; Deltaproteobacteria; Oligoflexales; 0319-6G20; uncultured_proteobacterium	18.1818	20.3704	19.7183
Bacteria; Proteobacteria; Deltaproteobacteria; Oligoflexales; 0319-6G20; uncultured_soil_bacterium	45.4545	35.1852	47.8873
Bacteria; Proteobacteria; Deltaproteobacteria; Oligoflexales; Oligoflexaceae; *	12.1212	27.7778	19.7183
Bacteria; Proteobacteria; Deltaproteobacteria; Oligoflexales; Oligoflexaceae; Oligoflexus; uncultured_bacterium	30.303	24.0741	22.5352
Bacteria; Proteobacteria; Deltaproteobacteria; Oligoflexales; Oligoflexaceae; Oligoflexus; uncultured_delta_proteobacterium	54.5455	94.4444	76.0563
Bacteria; Proteobacteria; Deltaproteobacteria; Oligoflexales; Oligoflexaceae; uncultured_bacterium	0	14.8148	25.3521
Bacteria; Proteobacteria; Deltaproteobacteria; Oligoflexales; Oligoflexaceae; uncultured_bacterium_Ak20-3	48.4848	7.40741	2.8169
Bacteria; Proteobacteria; Deltaproteobacteria; Oligoflexales; Oligoflexaceae; uncultured_delta_proteobacterium	0	20.3704	9.85915
Bacteria; Proteobacteria; Deltaproteobacteria; SAR324_clade(Marine_group_B); uncultured_bacterium	24.2424	14.8148	1.40845
Bacteria; Proteobacteria; Gammaproteobacteria; Alteromonadales; Alteromonadaceae; Marinobacter; uncultured_organism	46.9697	40.7407	64.7887
Bacteria; Proteobacteria; Gammaproteobacteria; Cellvibrionales; Cellvibrionaceae; Cellvibrio; *	36.3636	14.8148	47.8873
Bacteria; Proteobacteria; Gammaproteobacteria; Cellvibrionales; Cellvibrionaceae; Cellvibrio; uncultured_bacterium	38.3838	53.7037	52.5822
Bacteria; Proteobacteria; Gammaproteobacteria; Enterobacteriales; Enterobacteriaceae; Citrobacter; Citrobacter_freundii	67.6768	65.0206	45.0704
Bacteria; Proteobacteria; Gammaproteobacteria; Enterobacteriales; Enterobacteriaceae; Escherichia-Shigella; Triticum_aestivum_(bread_wheat)	96.9697	53.7037	38.0282
Bacteria; Proteobacteria; Gammaproteobacteria; HTA4; uncultured_gamma_proteobacterium	12.1212	7.40741	28.169
Bacteria; Proteobacteria; Gammaproteobacteria; Pseudomonadales; Moraxellaceae; Perlucidibaca; *	60.6061	59.2593	92.9577
Bacteria; Proteobacteria; Gammaproteobacteria; Thiotrichales; Thiotrichaceae; Thiothrix; uncultured_bacterium	54.5455	1.85185	0
Bacteria; Proteobacteria; Gammaproteobacteria; Vibrionales; Vibrionaceae; Photobacterium; Photobacterium_sp._MB8	69.697	14.8148	4.22535
Bacteria; Proteobacteria; Gammaproteobacteria; Xanthomonadales; JTB255_marine_benthic_group; Daphnia_magna	66.8844	60.0466	57.679
Bacteria; Proteobacteria; Gammaproteobacteria; Xanthomonadales; JTB255_marine_benthic_group; uncultured_organism	47.8914	34.4907	30.2347
Bacteria; Proteobacteria; Gammaproteobacteria; Xanthomonadales; Nevskiaceae; Alkanibacter; *	45.4545	62.037	88.0282
Bacteria; Proteobacteria; Gammaproteobacteria; Xanthomonadales; Solimonadaceae; Solimonas; *	39.3939	72.2222	63.3803
Bacteria; Proteobacteria; Gammaproteobacteria; Xanthomonadales; uncultured; *	100	90.7407	83.0986
Bacteria; Proteobacteria; Gammaproteobacteria; Xanthomonadales; uncultured; uncultured_gamma_proteobacterium	24.2424	16.6667	16.9014
Bacteria; Proteobacteria; Gammaproteobacteria; Xanthomonadales; Xanthomonadaceae; Stenotrophomonas; Stenotrophomonas_maltophilia	50.1109	46.2737	39.8145
Bacteria; Proteobacteria; Gammaproteobacteria; Xanthomonadales; Xanthomonadales_Incertae_Sedis; Candidatus_Competibacter; anaerobic_digester_metagenome	60.3482	48.1087	40.7452
Bacteria; Saccharibacteria; uncultured_bacterium	28.0808	21.358	10.5164
Bacteria; Saccharibacteria; uncultured_Candidatus_Saccharibacteria_bacterium	0	7.40741	54.9296
Bacteria; Saccharibacteria; uncultured_soil_bacterium	31.8182	15.7407	14.0845
Bacteria; Spirochaetae; Spirochaetes; Spirochaetales; Leptospiraceae; Turneriella; *	45.4545	12.963	38.0282
Bacteria; Spirochaetae; Spirochaetes; Spirochaetales; Spirochaetaceae; Spirochaeta_2; uncultured_bacterium	21.2121	9.25926	47.8873
Bacteria; Synergistetes; Synergistia; Synergistales; Synergistaceae; uncultured; uncultured_Deferribacterales_bacterium	75.7576	22.2222	7.74648
Bacteria; Tectomicrobia; uncultured_bacterium	54.5455	3.7037	2.8169
Bacteria; TM6_(Dependentiae); *	7.57576	1.85185	51.4085
Bacteria; TM6_(Dependentiae); candidate_division_TM6_bacterium_GW2011_GWF2_43_87	60.6061	11.1111	8.4507
Bacteria; TM6_(Dependentiae); uncultured_bacterium	28.7879	13.4259	8.97887
Bacteria; TM6_(Dependentiae); uncultured_Candidatus_Dependentiae_bacterium	9.09091	35.1852	5.6338
Bacteria; Verrucomicrobia; *; *	87.8788	25.9259	14.0845
Bacteria; Verrucomicrobia; OPB35_soil_group; *	64.0496	51.936	41.9974
Bacteria; Verrucomicrobia; OPB35_soil_group; bacterium_Ellin517	24.2424	57.4074	63.3803
Bacteria; Verrucomicrobia; OPB35_soil_group; uncultured_bacterium	52.5917	33.0897	29.4477
Bacteria; Verrucomicrobia; OPB35_soil_group; uncultured_Prosthecobacter_sp.	78.7879	48.1481	23.9437
Bacteria; Verrucomicrobia; OPB35_soil_group; uncultured_soil_bacterium	68.4848	41.1111	35.2113
Bacteria; Verrucomicrobia; OPB35_soil_group; uncultured_subdivision_3_bacterium	100	94.4444	87.3239
Bacteria; Verrucomicrobia; OPB35_soil_group; uncultured_Verrucomicrobia_bacterium	53.6364	46.1111	43.5211
Bacteria; Verrucomicrobia; OPB35_soil_group; uncultured_Verrucomicrobia_subdivision_3_bacterium	100	88.8889	81.6901
Bacteria; Verrucomicrobia; OPB35_soil_group; Unknown_Order; Unknown_Family; Pedosphaera; *	22.7273	56.4815	35.2113
Bacteria; Verrucomicrobia; OPB35_soil_group; Unknown_Order; Unknown_Family; Pedosphaera; uncultured_bacterium	51.5152	20.3704	36.6197
Bacteria; Verrucomicrobia; OPB35_soil_group; Unknown_Order; Unknown_Family; Pedosphaera; uncultured_Verrucomicrobia_bacterium	93.9394	64.8148	64.7887
Bacteria; Verrucomicrobia; OPB35_soil_group; Verrucomicrobia_bacterium_LX181	0	16.6667	25.3521
Bacteria; Verrucomicrobia; Opitutae; Opitutales; Opitutaceae; Opitutus; *	50.7576	54.6296	53.3451
Bacteria; Verrucomicrobia; Opitutae; Opitutales; Opitutaceae; Opitutus; bacterium_enrichment_culture_clone_auto123_4W	12.1212	11.1111	26.7606
Bacteria; Verrucomicrobia; Opitutae; Opitutales; Opitutaceae; Opitutus; soil_metagenome	45.4545	7.40741	19.7183
Bacteria; Verrucomicrobia; Opitutae; Opitutales; Opitutaceae; Opitutus; uncultured_bacterium	56.4394	53.9352	48.4155
Bacteria; Verrucomicrobia; Opitutae; Opitutales; Opitutaceae; Opitutus; uncultured_soil_bacterium	51.5152	22.2222	60.5634
Bacteria; Verrucomicrobia; Opitutae; Opitutales; Opitutaceae; Opitutus; uncultured_Verrucomicrobia_bacterium	70.7071	68.5185	80.2817
Bacteria; Verrucomicrobia; S-BQ2-57_soil_group; *	42.4242	7.40741	8.4507
Bacteria; Verrucomicrobia; S-BQ2-57_soil_group; uncultured_bacterium	54.1126	25.9259	17.3038
Bacteria; Verrucomicrobia; S-BQ2-57_soil_group; uncultured_Verrucomicrobia_bacterium	96.9697	20.3704	22.5352
Bacteria; Verrucomicrobia; Spartobacteria; Chthoniobacterales; *; *	96.9697	74.0741	70.4225
Bacteria; Verrucomicrobia; Spartobacteria; Chthoniobacterales; 01D2Z36; Verrucomicrobia_bacterium_SCGC_AG-212-E04	100	51.8519	46.4789
Bacteria; Verrucomicrobia; Spartobacteria; Chthoniobacterales; Chthoniobacteraceae; Chthoniobacter; *	46.9697	58.3333	24.6479
Bacteria; Verrucomicrobia; Spartobacteria; Chthoniobacterales; Chthoniobacteraceae; Chthoniobacter; bacterium_Ellin506	45.4545	22.2222	18.3099
Bacteria; Verrucomicrobia; Spartobacteria; Chthoniobacterales; Chthoniobacteraceae; Chthoniobacter; uncultured_bacterium	57.5758	50.6481	41.5493
Bacteria; Verrucomicrobia; Spartobacteria; Chthoniobacterales; Chthoniobacteraceae; Chthoniobacter; uncultured_Verrucomicrobia_bacterium	70.9091	47.963	37.1831
Bacteria; Verrucomicrobia; Spartobacteria; Chthoniobacterales; Chthoniobacterales_Incertae_Sedis; Terrimicrobium; uncultured_bacterium	18.1818	20.3704	19.7183
Bacteria; Verrucomicrobia; Spartobacteria; Chthoniobacterales; DA101_soil_group; *	85.8586	55.8025	41.6901
Bacteria; Verrucomicrobia; Spartobacteria; Chthoniobacterales; DA101_soil_group; uncultured_bacterium	88.4298	59.4276	42.1255
Bacteria; Verrucomicrobia; Spartobacteria; Chthoniobacterales; DA101_soil_group; uncultured_Verrucomicrobia_bacterium	91.342	68.254	65.996
Bacteria; Verrucomicrobia; Spartobacteria; Chthoniobacterales; FukuN18_freshwater_group; uncultured_bacterium	6.06061	33.3333	2.8169
Bacteria; Verrucomicrobia; Spartobacteria; Chthoniobacterales; LD29; uncultured_bacterium	39.3939	1.85185	2.8169
Bacteria; Verrucomicrobia; Spartobacteria; Chthoniobacterales; Xiphinematobacteraceae; Candidatus_Xiphinematobacter; uncultured_bacterium	51.5152	26.5432	23.0047
Bacteria; Verrucomicrobia; Spartobacteria; Chthoniobacterales; Xiphinematobacteraceae; Candidatus_Xiphinematobacter; uncultured_Verrucomicrobia_bacterium	83.3333	40.7407	34.507
Bacteria; Verrucomicrobia; Verrucomicrobia_Incertae_Sedis; Unknown_Order; Unknown_Family; Candidatus_Methylacidiphilum; *	51.5152	12.963	42.2535
Bacteria; Verrucomicrobia; Verrucomicrobia_Incertae_Sedis; Unknown_Order; Unknown_Family; Candidatus_Methylacidiphilum; uncultured_bacterium	48.4848	35.1852	54.2254
Bacteria; Verrucomicrobia; Verrucomicrobiae; Verrucomicrobiales; Verrucomicrobiaceae; Haloferula; *	48.4848	74.0741	85.9155
Bacteria; Verrucomicrobia; Verrucomicrobiae; Verrucomicrobiales; Verrucomicrobiaceae; Haloferula; Haloferula_sp._BvORR071	3.0303	7.40741	56.338
Bacteria; Verrucomicrobia; Verrucomicrobiae; Verrucomicrobiales; Verrucomicrobiaceae; Luteolibacter; uncultured_bacterium	71.2121	50	48.5915
Bacteria; Verrucomicrobia; Verrucomicrobiae; Verrucomicrobiales; Verrucomicrobiaceae; Luteolibacter; uncultured_Verrucomicrobiaceae_bacterium	60.6061	61.1111	52.1127
Bacteria; Verrucomicrobia; Verrucomicrobiae; Verrucomicrobiales; Verrucomicrobiaceae; Luteolibacter; uncultured_Verrucomicrobiales_bacterium	34.8485	27.7778	59.8592
Bacteria; Verrucomicrobia; Verrucomicrobiae; Verrucomicrobiales; Verrucomicrobiaceae; Prosthecobacter; *	22.7273	53.7037	62.6761
Bacteria; Verrucomicrobia; Verrucomicrobiae; Verrucomicrobiales; Verrucomicrobiaceae; Prosthecobacter; uncultured_bacterium	68.9394	73.1481	68.662
Bacteria; Verrucomicrobia; Verrucomicrobiae; Verrucomicrobiales; Verrucomicrobiaceae; uncultured; *	74.7475	57.4074	36.1502
Bacteria; Verrucomicrobia; Verrucomicrobiae; Verrucomicrobiales; Verrucomicrobiaceae; uncultured; uncultured_bacterium	71.5152	44.4444	33.8028
Bacteria; Verrucomicrobia; Verrucomicrobiae; Verrucomicrobiales; Verrucomicrobiaceae; uncultured; uncultured_soil_bacterium	48.4848	3.7037	11.2676
Bacteria; Verrucomicrobia; Verrucomicrobiae; Verrucomicrobiales; Verrucomicrobiaceae; uncultured; uncultured_Verrucomicrobia_bacterium	80.303	38.8889	38.0282
Bacteria; Verrucomicrobia; Verrucomicrobiae; Verrucomicrobiales; Verrucomicrobiaceae; uncultured_bacterium	51.5152	57.4074	53.5211
Bacteria; Verrucomicrobia; Verrucomicrobiae; Verrucomicrobiales; Verrucomicrobiaceae; Verrucomicrobium; uncultured_Verrucomicrobia_bacterium	36.3636	22.2222	12.6761
(blank)
Grand Total	59.6497	47.971	38.6489

## Sheet: Fungi
Taxonomy	Average in Inoculum	Average in Soil	Average in Soil second experiment
k__Fungi	29.6247	14.6006	10.5722
k__Fungi; p__Ascomycota	42.3011	17.8947	12.1805
k__Fungi; p__Ascomycota; c__Dothideomycetes	22.093	11.3636	4.46429
k__Fungi; p__Ascomycota; c__Dothideomycetes; o__Capnodiales	41.8605	25.7576	9.82143
k__Fungi; p__Ascomycota; c__Dothideomycetes; o__Capnodiales; f__Antennulariellaceae; g__Heteroconium; s__unidentified_SH198136.07FU	13.9535	0	0
k__Fungi; p__Ascomycota; c__Dothideomycetes; o__Capnodiales; f__Cladosporiaceae; g__Cladosporium	2.32558	12.1212	0
k__Fungi; p__Ascomycota; c__Dothideomycetes; o__Capnodiales; f__Mycosphaerellaceae	23.2558	3.0303	0
k__Fungi; p__Ascomycota; c__Dothideomycetes; o__Capnodiales; f__Teratosphaeriaceae; g__Devriesia; s__unidentified_SH192619.07FU	75.5814	16.6667	12.5
k__Fungi; p__Ascomycota; c__Dothideomycetes; o__Capnodiales; f__unidentified; g__unidentified	59.3023	19.697	8.03571
k__Fungi; p__Ascomycota; c__Dothideomycetes; o__Dothideomycetidae_ord_Incertae_sedis; f__Eremomycetaceae; g__Arthrographis	85.4651	27.2727	5.80357
k__Fungi; p__Ascomycota; c__Dothideomycetes; o__Dothideomycetidae_ord_Incertae_sedis; f__Eremomycetaceae; g__Arthrographis; s__Arthrographis_kalrae_SH215548.07FU	9.30233	3.0303	0
k__Fungi; p__Ascomycota; c__Dothideomycetes; o__Dothideomycetidae_ord_Incertae_sedis; f__Eremomycetaceae; g__Arthrographis; s__Arthrographis_longispora_SH215555.07FU	59.3023	13.6364	1.78571
k__Fungi; p__Ascomycota; c__Dothideomycetes; o__Pleosporales	32.4357	11.8022	5.45113
k__Fungi; p__Ascomycota; c__Dothideomycetes; o__Pleosporales; f__Cucurbitariaceae; g__Pyrenochaetopsis; s__Pyrenochaetopsis_leptospora_SH198996.07FU	53.4884	6.06061	14.2857
k__Fungi; p__Ascomycota; c__Dothideomycetes; o__Pleosporales; f__Cucurbitariaceae; g__Pyrenochaetopsis; s__Pyrenochaetopsis_pratorum_SH198998.07FU	51.1628	6.06061	0
k__Fungi; p__Ascomycota; c__Dothideomycetes; o__Pleosporales; f__Leptosphaeriaceae; g__Plenodomus; s__Plenodomus_biglobosus_SH200447.07FU	88.3721	96.9697	76.7857
k__Fungi; p__Ascomycota; c__Dothideomycetes; o__Pleosporales; f__Lindgomycetaceae; g__Clohesyomyces; s__unidentified_SH471595.07FU	29.7674	14.5455	16.4286
k__Fungi; p__Ascomycota; c__Dothideomycetes; o__Pleosporales; f__Montagnulaceae; g__Paraphaeosphaeria	62.7907	9.09091	5.35714
k__Fungi; p__Ascomycota; c__Dothideomycetes; o__Pleosporales; f__Phaeosphaeriaceae; g__Ophiosphaerella; s__unidentified_SH183014.07FU	81.3953	15.1515	25
k__Fungi; p__Ascomycota; c__Dothideomycetes; o__Pleosporales; f__Pleomassariaceae; g__Trematosphaeria; s__Trematosphaeria_hydrela_SH024059.07FU	18.6047	12.1212	3.57143
k__Fungi; p__Ascomycota; c__Dothideomycetes; o__Pleosporales; f__Pleosporaceae; g__Alternaria	79.0698	24.2424	12.5
k__Fungi; p__Ascomycota; c__Dothideomycetes; o__Pleosporales; f__Pleosporaceae; g__Dendryphion; s__Dendryphion_nanum_SH204975.07FU	100	45.4545	19.6429
k__Fungi; p__Ascomycota; c__Dothideomycetes; o__Pleosporales; f__Pleosporaceae; g__Drechslera; s__unidentified_SH189947.07FU	53.4884	37.8788	37.5
k__Fungi; p__Ascomycota; c__Dothideomycetes; o__Pleosporales; f__Pleosporaceae; g__unidentified; s__unidentified_SH206660.07FU	16.2791	3.0303	2.67857
k__Fungi; p__Ascomycota; c__Dothideomycetes; o__Pleosporales; f__Pleosporales_fam_Incertae_sedis	18.6047	6.06061	0
k__Fungi; p__Ascomycota; c__Dothideomycetes; o__Pleosporales; f__Pleosporales_fam_Incertae_sedis; g__Neophaeosphaeria; s__unidentified_SH462467.07FU	48.8372	21.2121	1.78571
k__Fungi; p__Ascomycota; c__Dothideomycetes; o__Pleosporales; f__Pleosporales_fam_Incertae_sedis; g__Pyrenochaeta; s__unidentified_SH217882.07FU	41.8605	3.0303	2.67857
k__Fungi; p__Ascomycota; c__Dothideomycetes; o__Pleosporales; f__Sporormiaceae	15.1163	3.0303	6.25
k__Fungi; p__Ascomycota; c__Dothideomycetes; o__Pleosporales; f__Sporormiaceae; g__Preussia	13.9535	0	5.35714
k__Fungi; p__Ascomycota; c__Dothideomycetes; o__Pleosporales; f__Sporormiaceae; g__Preussia; s__Preussia_dubia_SH184197.07FU	18.6047	6.06061	12.5
k__Fungi; p__Ascomycota; c__Dothideomycetes; o__Pleosporales; f__Sporormiaceae; g__Preussia; s__Preussia_flanaganii_SH184180.07FU	51.1628	15.1515	1.78571
k__Fungi; p__Ascomycota; c__Dothideomycetes; o__Pleosporales; f__Sporormiaceae; g__Preussia; s__Preussia_tetramera_SH006643.07FU	11.6279	6.06061	5.35714
k__Fungi; p__Ascomycota; c__Dothideomycetes; o__Pleosporales; f__Sporormiaceae; g__unidentified; s__unidentified_SH184187.07FU	25.5814	6.06061	1.78571
k__Fungi; p__Ascomycota; c__Dothideomycetes; o__Pleosporales; f__Sporormiaceae; g__Westerdykella; s__Westerdykella_nigra_SH184191.07FU	18.6047	6.06061	3.57143
k__Fungi; p__Ascomycota; c__Dothideomycetes; o__Pleosporales; f__Sporormiaceae; g__Westerdykella; s__Westerdykella_reniformis_SH184255.07FU	25.5814	15.1515	8.92857
k__Fungi; p__Ascomycota; c__Dothideomycetes; o__Pleosporales; f__Torulaceae; g__Torula; s__unidentified_SH491963.07FU	9.30233	0	1.78571
k__Fungi; p__Ascomycota; c__Dothideomycetes; o__Pleosporales; f__unidentified; g__unidentified	11.6279	6.06061	13.3929
k__Fungi; p__Ascomycota; c__Dothideomycetes; o__Pleosporales; f__unidentified; g__unidentified; s__unidentified_SH186988.07FU	86.0465	9.09091	28.5714
k__Fungi; p__Ascomycota; c__Dothideomycetes; o__Pleosporales; f__unidentified; g__unidentified; s__unidentified_SH198664.07FU	11.6279	3.0303	1.78571
k__Fungi; p__Ascomycota; c__Dothideomycetes; o__Pleosporales; f__unidentified; g__unidentified; s__unidentified_SH199605.07FU	38.3721	7.57576	0.892857
k__Fungi; p__Ascomycota; c__Dothideomycetes; o__Pleosporales; f__unidentified; g__unidentified; s__unidentified_SH207041.07FU	20.9302	0	8.92857
k__Fungi; p__Ascomycota; c__Dothideomycetes; o__Pleosporales; f__unidentified; g__unidentified; s__unidentified_SH486827.07FU	11.6279	0	0
k__Fungi; p__Ascomycota; c__Dothideomycetes; o__Pleosporales; f__unidentified; g__unidentified; s__unidentified_SH490047.07FU	53.4884	9.09091	10.7143
k__Fungi; p__Ascomycota; c__Dothideomycetes; o__Tubeufiales; f__Tubeufiaceae; g__unidentified; s__unidentified_SH018860.07FU	6.97674	3.0303	1.78571
k__Fungi; p__Ascomycota; c__Dothideomycetes; o__unidentified; f__unidentified; g__unidentified; s__unidentified_SH475473.07FU	18.6047	9.09091	0
k__Fungi; p__Ascomycota; c__Eurotiomycetes	30.0872	15.1515	8.76116
k__Fungi; p__Ascomycota; c__Eurotiomycetes; o__Chaetothyriales	16.2791	4.24242	2.5
k__Fungi; p__Ascomycota; c__Eurotiomycetes; o__Chaetothyriales; f__Chaetothyriaceae; g__Cyphellophora; s__Cyphellophora_vermispora_SH105839.07FU	16.2791	3.0303	7.14286
k__Fungi; p__Ascomycota; c__Eurotiomycetes; o__Chaetothyriales; f__Herpotrichiellaceae	70.273	46.1133	29.5031
k__Fungi; p__Ascomycota; c__Eurotiomycetes; o__Chaetothyriales; f__Herpotrichiellaceae; g__Cladophialophora	88.3721	33.3333	39.2857
k__Fungi; p__Ascomycota; c__Eurotiomycetes; o__Chaetothyriales; f__Herpotrichiellaceae; g__Cladophialophora; s__unidentified_SH193250.07FU	37.2093	6.06061	14.2857
k__Fungi; p__Ascomycota; c__Eurotiomycetes; o__Chaetothyriales; f__Herpotrichiellaceae; g__Exophiala	29.0698	4.54545	4.46429
k__Fungi; p__Ascomycota; c__Eurotiomycetes; o__Chaetothyriales; f__Herpotrichiellaceae; g__Exophiala; s__unidentified_SH523085.07FU	51.1628	12.1212	7.14286
k__Fungi; p__Ascomycota; c__Eurotiomycetes; o__Chaetothyriales; f__Herpotrichiellaceae; g__Phialophora; s__Phialophora_hyalina_SH203755.07FU	48.8372	9.09091	16.0714
k__Fungi; p__Ascomycota; c__Eurotiomycetes; o__Chaetothyriales; f__Herpotrichiellaceae; g__unidentified	84.7176	60.6061	35.2041
k__Fungi; p__Ascomycota; c__Eurotiomycetes; o__Chaetothyriales; f__unidentified; g__unidentified; s__unidentified_SH023324.07FU	16.2791	0	0
k__Fungi; p__Ascomycota; c__Eurotiomycetes; o__Chaetothyriales; f__unidentified; g__unidentified; s__unidentified_SH197861.07FU	74.4186	24.2424	12.5
k__Fungi; p__Ascomycota; c__Eurotiomycetes; o__Chaetothyriales; f__unidentified; g__unidentified; s__unidentified_SH217522.07FU	67.4419	24.2424	19.6429
k__Fungi; p__Ascomycota; c__Eurotiomycetes; o__Chaetothyriales; f__unidentified; g__unidentified; s__unidentified_SH482935.07FU	43.4109	21.2121	14.2857
k__Fungi; p__Ascomycota; c__Eurotiomycetes; o__Chaetothyriales; f__unidentified; g__unidentified; s__unidentified_SH491906.07FU	18.6047	3.0303	0
k__Fungi; p__Ascomycota; c__Eurotiomycetes; o__Eurotiales	35.3066	8.81543	7.14286
k__Fungi; p__Ascomycota; c__Eurotiomycetes; o__Eurotiales; f__Eurotiales_fam_Incertae_sedis; g__Thermomyces	9.30233	9.09091	0
k__Fungi; p__Ascomycota; c__Eurotiomycetes; o__Eurotiales; f__Eurotiales_fam_Incertae_sedis; g__Thermomyces; s__Thermomyces_dupontii_SH185868.07FU	13.9535	15.1515	0
k__Fungi; p__Ascomycota; c__Eurotiomycetes; o__Eurotiales; f__Eurotiales_fam_Incertae_sedis; g__Thermomyces; s__Thermomyces_lanuginosus_SH185867.07FU	98.8372	74.2424	24.1071
k__Fungi; p__Ascomycota; c__Eurotiomycetes; o__Eurotiales; f__Trichocomaceae	45.8774	21.3958	6.00649
k__Fungi; p__Ascomycota; c__Eurotiomycetes; o__Eurotiales; f__Trichocomaceae; g__Aspergillus	90.6977	39.3939	1.78571
k__Fungi; p__Ascomycota; c__Eurotiomycetes; o__Eurotiales; f__Trichocomaceae; g__Penicillium	39.2153	21.4203	26.1314
k__Fungi; p__Ascomycota; c__Eurotiomycetes; o__Eurotiales; f__Trichocomaceae; g__Penicillium; s__Penicillium_jensenii_SH407688.07FU	71.4286	47.619	36.2245
k__Fungi; p__Ascomycota; c__Eurotiomycetes; o__Eurotiales; f__Trichocomaceae; g__Penicillium; s__Penicillium_onobense_SH237642.07FU	88.3721	33.3333	55.3571
k__Fungi; p__Ascomycota; c__Eurotiomycetes; o__Eurotiales; f__Trichocomaceae; g__Penicillium; s__Penicillium_senticosum_SH207153.07FU	100	60.6061	46.4286
k__Fungi; p__Ascomycota; c__Eurotiomycetes; o__Eurotiales; f__Trichocomaceae; g__Sagenomella	46.5116	3.0303	14.2857
k__Fungi; p__Ascomycota; c__Eurotiomycetes; o__Eurotiales; f__Trichocomaceae; g__Talaromyces	6.97674	0	5.35714
k__Fungi; p__Ascomycota; c__Eurotiomycetes; o__Eurotiales; f__Trichocomaceae; g__Talaromyces; s__Talaromyces_rugulosus_SH258596.07FU	13.9535	3.0303	0
k__Fungi; p__Ascomycota; c__Eurotiomycetes; o__GS37; f__unidentified; g__unidentified; s__unidentified_SH182092.07FU	25.5814	0	1.78571
k__Fungi; p__Ascomycota; c__Eurotiomycetes; o__Onygenales; f__Arthrodermataceae; g__Trichophyton; s__Trichophyton_ajelloi_SH185838.07FU	32.5581	6.06061	0
k__Fungi; p__Ascomycota; c__Eurotiomycetes; o__Onygenales; f__Gymnoascaceae; g__unidentified; s__unidentified_SH187717.07FU	19.7674	3.0303	0.892857
k__Fungi; p__Ascomycota; c__Eurotiomycetes; o__Onygenales; f__Onygenaceae	10.4651	1.51515	0.892857
k__Fungi; p__Ascomycota; c__Eurotiomycetes; o__Onygenales; f__Onygenaceae; g__Chrysosporium; s__Chrysosporium_lobatum_SH197969.07FU	13.9535	3.0303	1.78571
k__Fungi; p__Ascomycota; c__Eurotiomycetes; o__Onygenales; f__Onygenaceae; g__Chrysosporium; s__Chrysosporium_pseudomerdarium_SH183332.07FU	72.093	18.1818	1.78571
k__Fungi; p__Ascomycota; c__Eurotiomycetes; o__Onygenales; f__Onygenaceae; g__Chrysosporium; s__unidentified_SH015538.07FU	58.1395	6.06061	12.5
k__Fungi; p__Ascomycota; c__Eurotiomycetes; o__Onygenales; f__Onygenaceae; g__unidentified; s__unidentified_SH193112.07FU	9.30233	0	1.78571
k__Fungi; p__Ascomycota; c__Eurotiomycetes; o__Onygenales; f__Onygenaceae; g__unidentified; s__unidentified_SH193113.07FU	11.6279	0	0
k__Fungi; p__Ascomycota; c__Eurotiomycetes; o__Onygenales; f__unidentified; g__unidentified; s__unidentified_SH183335.07FU	18.6047	6.06061	1.78571
k__Fungi; p__Ascomycota; c__Leotiomycetes	27.2425	7.35931	6.88776
k__Fungi; p__Ascomycota; c__Leotiomycetes; o__Helotiales	31.7829	8.58586	8.92857
k__Fungi; p__Ascomycota; c__Leotiomycetes; o__Helotiales; f__Helotiales_fam_Incertae_sedis; g__Dactylaria; s__Dactylaria_dimorphospora_SH025283.07FU	32.5581	0	0
k__Fungi; p__Ascomycota; c__Leotiomycetes; o__Helotiales; f__Helotiales_fam_Incertae_sedis; g__Glarea; s__unidentified_SH198434.07FU	9.30233	0	1.78571
k__Fungi; p__Ascomycota; c__Leotiomycetes; o__Helotiales; f__Helotiales_fam_Incertae_sedis; g__Scytalidium; s__Scytalidium_lignicola_SH211372.07FU	13.9535	6.06061	0
k__Fungi; p__Ascomycota; c__Leotiomycetes; o__Helotiales; f__Helotiales_fam_Incertae_sedis; g__Tetracladium; s__unidentified_SH211298.07FU	9.30233	6.06061	0
k__Fungi; p__Ascomycota; c__Leotiomycetes; o__Helotiales; f__Hyaloscyphaceae; g__Lachnum; s__unidentified_SH201671.07FU	25.5814	6.06061	7.14286
k__Fungi; p__Ascomycota; c__Leotiomycetes; o__Helotiales; f__Sclerotiniaceae; g__Botrytis	0	9.09091	1.78571
k__Fungi; p__Ascomycota; c__Leotiomycetes; o__Helotiales; f__unidentified; g__unidentified	68.2171	18.1818	11.3095
k__Fungi; p__Ascomycota; c__Leotiomycetes; o__Helotiales; f__unidentified; g__unidentified; s__unidentified_SH013008.07FU	37.2093	3.0303	3.57143
k__Fungi; p__Ascomycota; c__Leotiomycetes; o__Helotiales; f__unidentified; g__unidentified; s__unidentified_SH209947.07FU	13.9535	3.0303	1.78571
k__Fungi; p__Ascomycota; c__Leotiomycetes; o__Helotiales; f__unidentified; g__unidentified; s__unidentified_SH494690.07FU	74.4186	15.1515	17.8571
k__Fungi; p__Ascomycota; c__Leotiomycetes; o__Helotiales; f__unidentified; g__unidentified; s__unidentified_SH521399.07FU	9.30233	3.0303	0
k__Fungi; p__Ascomycota; c__Leotiomycetes; o__Helotiales; f__Vibrisseaceae; g__Phialocephala; s__Phialocephala_humicola_SH181581.07FU	48.8372	7.57576	10.7143
k__Fungi; p__Ascomycota; c__Leotiomycetes; o__Leotiales; f__Leotiaceae; g__Alatospora	37.2093	0	14.2857
k__Fungi; p__Ascomycota; c__Leotiomycetes; o__Leotiomycetes_ord_Incertae_sedis	67.4419	24.2424	14.881
k__Fungi; p__Ascomycota; c__Leotiomycetes; o__Leotiomycetes_ord_Incertae_sedis; f__Leotiomycetes_fam_Incertae_sedis; g__Geomyces; s__Geomyces_auratus_SH183331.07FU	25.5814	0	3.57143
k__Fungi; p__Ascomycota; c__Leotiomycetes; o__Leotiomycetes_ord_Incertae_sedis; f__Leotiomycetes_fam_Incertae_sedis; g__Geomyces; s__unidentified_SH183341.07FU	58.1395	31.8182	27.6786
k__Fungi; p__Ascomycota; c__Leotiomycetes; o__Leotiomycetes_ord_Incertae_sedis; f__Myxotrichaceae; g__Malbranchea	30.2326	3.0303	0
k__Fungi; p__Ascomycota; c__Leotiomycetes; o__Leotiomycetes_ord_Incertae_sedis; f__Myxotrichaceae; g__Oidiodendron	93.0233	57.5758	46.4286
k__Fungi; p__Ascomycota; c__Leotiomycetes; o__Leotiomycetes_ord_Incertae_sedis; f__Myxotrichaceae; g__Oidiodendron; s__Oidiodendron_truncatum_SH216989.07FU	100	45.4545	42.8571
k__Fungi; p__Ascomycota; c__Leotiomycetes; o__Thelebolales; f__Thelebolaceae; g__Thelebolus; s__Thelebolus_globosus_SH215928.07FU	88.3721	31.8182	43.75
k__Fungi; p__Ascomycota; c__Orbiliomycetes; o__Orbiliales; f__Orbiliaceae; g__Arthrobotrys; s__Arthrobotrys_brochopaga_SH027911.07FU	16.2791	0	1.78571
k__Fungi; p__Ascomycota; c__Orbiliomycetes; o__Orbiliales; f__Orbiliaceae; g__Arthrobotrys; s__Arthrobotrys_oligospora_SH221773.07FU	30.2326	3.0303	0
k__Fungi; p__Ascomycota; c__Orbiliomycetes; o__Orbiliales; f__Orbiliaceae; g__Arthrobotrys; s__Arthrobotrys_xiangyunensis_SH489670.07FU	18.6047	3.0303	0
k__Fungi; p__Ascomycota; c__Orbiliomycetes; o__Orbiliales; f__unidentified; g__unidentified; s__unidentified_SH010294.07FU	25.5814	18.1818	7.14286
k__Fungi; p__Ascomycota; c__Orbiliomycetes; o__Orbiliales; f__unidentified; g__unidentified; s__unidentified_SH471119.07FU	4.65116	0	5.35714
k__Fungi; p__Ascomycota; c__Pezizomycetes; o__Pezizales; f__Ascobolaceae; g__Ascobolus; s__unidentified_SH206962.07FU	27.907	18.1818	3.57143
k__Fungi; p__Ascomycota; c__Pezizomycetes; o__Pezizales; f__Pyronemataceae	46.5116	12.1212	6.25
k__Fungi; p__Ascomycota; c__Pezizomycetes; o__Pezizales; f__Pyronemataceae; g__Byssonectria; s__Byssonectria_fusispora_SH215677.07FU	81.3953	33.3333	16.0714
k__Fungi; p__Ascomycota; c__Pezizomycetes; o__Pezizales; f__Pyronemataceae; g__Scutellinia; s__Scutellinia_scutellata_SH215678.07FU	13.9535	0	0
k__Fungi; p__Ascomycota; c__Pezizomycetes; o__Pezizales; f__Pyronemataceae; g__unidentified; s__unidentified_SH213756.07FU	6.97674	3.0303	3.57143
k__Fungi; p__Ascomycota; c__Pezizomycetes; o__Pezizales; f__Pyronemataceae; g__unidentified; s__unidentified_SH215683.07FU	20.9302	0	0
k__Fungi; p__Ascomycota; c__Pezizomycetes; o__Pezizales; f__Pyronemataceae; g__unidentified; s__unidentified_SH220512.07FU	9.30233	6.06061	0
k__Fungi; p__Ascomycota; c__Pezizomycetes; o__Pezizales; f__unidentified; g__unidentified; s__unidentified_SH206963.07FU	20.9302	3.0303	0
k__Fungi; p__Ascomycota; c__Pezizomycetes; o__Pezizales; f__unidentified; g__unidentified; s__unidentified_SH490877.07FU	11.6279	0	3.57143
k__Fungi; p__Ascomycota; c__Pezizomycotina_cls_Incertae_sedis; o__Pezizomycotina_ord_Incertae_sedis; f__Pezizomycotina_fam_Incertae_sedis; g__Gamsia; s__Gamsia_simplex_SH194818.07FU	34.8837	6.06061	0
k__Fungi; p__Ascomycota; c__Pezizomycotina_cls_Incertae_sedis; o__Pezizomycotina_ord_Incertae_sedis; f__Pezizomycotina_fam_Incertae_sedis; g__Junewangia; s__unidentified_SH493964.07FU	44.186	6.06061	1.78571
k__Fungi; p__Ascomycota; c__Pezizomycotina_cls_Incertae_sedis; o__Pezizomycotina_ord_Incertae_sedis; f__Pezizomycotina_fam_Incertae_sedis; g__Leptodiscella	20.9302	3.0303	5.35714
k__Fungi; p__Ascomycota; c__Pezizomycotina_cls_Incertae_sedis; o__Pezizomycotina_ord_Incertae_sedis; f__Pezizomycotina_fam_Incertae_sedis; g__Leptodiscella; s__unidentified_SH030934.07FU	51.1628	12.1212	8.03571
k__Fungi; p__Ascomycota; c__Pezizomycotina_cls_Incertae_sedis; o__Pezizomycotina_ord_Incertae_sedis; f__Pezizomycotina_fam_Incertae_sedis; g__Pleurophragmium; s__unidentified_SH030698.07FU	9.30233	0	1.78571
k__Fungi; p__Ascomycota; c__Pezizomycotina_cls_Incertae_sedis; o__Pezizomycotina_ord_Incertae_sedis; f__Pezizomycotina_fam_Incertae_sedis; g__Robillarda	11.6279	6.06061	1.78571
k__Fungi; p__Ascomycota; c__Pezizomycotina_cls_Incertae_sedis; o__Pezizomycotina_ord_Incertae_sedis; f__Pezizomycotina_fam_Incertae_sedis; g__Scolecobasidium; s__Scolecobasidium_constrictum_SH191005.07FU	25.5814	9.09091	2.67857
k__Fungi; p__Ascomycota; c__Saccharomycetes; o__Saccharomycetales; f__Lipomycetaceae; g__Lipomyces; s__Lipomyces_lipofer_SH211524.07FU	11.6279	0	0
k__Fungi; p__Ascomycota; c__Saccharomycetes; o__Saccharomycetales; f__Lipomycetaceae; g__Lipomyces; s__Lipomyces_starkeyi_SH222074.07FU	4.65116	9.09091	0
k__Fungi; p__Ascomycota; c__Saccharomycetes; o__Saccharomycetales; f__Saccharomycetales_fam_Incertae_sedis; g__Nadsonia; s__Nadsonia_starkeyi-henricii_SH174412.07FU	100	87.8788	80.3571
k__Fungi; p__Ascomycota; c__Sordariomycetes	68.3721	41.7172	24.0476
k__Fungi; p__Ascomycota; c__Sordariomycetes; o__Chaetosphaeriales	9.30233	6.06061	3.57143
k__Fungi; p__Ascomycota; c__Sordariomycetes; o__Chaetosphaeriales; f__Chaetosphaeriaceae; g__Chaetosphaeria	6.97674	3.0303	0
k__Fungi; p__Ascomycota; c__Sordariomycetes; o__Chaetosphaeriales; f__Chaetosphaeriaceae; g__Chloridium; s__unidentified_SH004888.07FU	44.186	6.06061	0
k__Fungi; p__Ascomycota; c__Sordariomycetes; o__Chaetosphaeriales; f__Chaetosphaeriaceae; g__unidentified; s__unidentified_SH215562.07FU	6.97674	3.0303	3.57143
k__Fungi; p__Ascomycota; c__Sordariomycetes; o__Coniochaetales	41.8605	12.1212	0
k__Fungi; p__Ascomycota; c__Sordariomycetes; o__Coniochaetales; f__Coniochaetaceae	62.7907	3.0303	1.78571
k__Fungi; p__Ascomycota; c__Sordariomycetes; o__Coniochaetales; f__Coniochaetaceae; g__Coniochaeta; s__Coniochaeta_cateniformis_SH191393.07FU	97.6744	24.2424	5.35714
k__Fungi; p__Ascomycota; c__Sordariomycetes; o__Coniochaetales; f__Coniochaetaceae; g__Coniochaeta; s__unidentified_SH191412.07FU	83.7209	15.1515	1.78571
k__Fungi; p__Ascomycota; c__Sordariomycetes; o__Coniochaetales; f__Coniochaetaceae; g__unidentified; s__unidentified_SH191373.07FU	74.4186	18.1818	26.7857
k__Fungi; p__Ascomycota; c__Sordariomycetes; o__Coniochaetales; f__Coniochaetaceae; g__unidentified; s__unidentified_SH191379.07FU	93.0233	27.2727	0
k__Fungi; p__Ascomycota; c__Sordariomycetes; o__Coniochaetales; f__unidentified; g__unidentified; s__unidentified_SH011272.07FU	9.30233	3.0303	1.78571
k__Fungi; p__Ascomycota; c__Sordariomycetes; o__Coniochaetales; f__unidentified; g__unidentified; s__unidentified_SH191396.07FU	86.0465	12.1212	1.78571
k__Fungi; p__Ascomycota; c__Sordariomycetes; o__Hypocreales	24.4186	3.367	1.38889
k__Fungi; p__Ascomycota; c__Sordariomycetes; o__Hypocreales; f__Bionectriaceae; g__unidentified; s__unidentified_SH487572.07FU	37.2093	21.2121	0
k__Fungi; p__Ascomycota; c__Sordariomycetes; o__Hypocreales; f__Clavicipitaceae; g__Metacordyceps; s__Metacordyceps_chlamydosporia_SH012125.07FU	11.6279	3.0303	0
k__Fungi; p__Ascomycota; c__Sordariomycetes; o__Hypocreales; f__Clavicipitaceae; g__Metarhizium	56.9767	10.6061	3.57143
k__Fungi; p__Ascomycota; c__Sordariomycetes; o__Hypocreales; f__Clavicipitaceae; g__Metarhizium; s__Metarhizium_anisopliae_SH389557.07FU	84.8837	27.2727	41.0714
k__Fungi; p__Ascomycota; c__Sordariomycetes; o__Hypocreales; f__Clavicipitaceae; g__Metarhizium; s__Metarhizium_marquandii_SH217935.07FU	97.6744	36.3636	35.7143
k__Fungi; p__Ascomycota; c__Sordariomycetes; o__Hypocreales; f__Clavicipitaceae; g__Pochonia; s__Pochonia_bulbillosa_SH192574.07FU	40.6977	7.57576	3.57143
k__Fungi; p__Ascomycota; c__Sordariomycetes; o__Hypocreales; f__Cordycipitaceae; g__Simplicillium; s__Simplicillium_aogashimaense_SH196111.07FU	4.65116	12.1212	21.4286
k__Fungi; p__Ascomycota; c__Sordariomycetes; o__Hypocreales; f__Hypocreaceae; g__Acrostalagmus; s__Acrostalagmus_luteoalbus_SH205999.07FU	76.7442	12.1212	1.78571
k__Fungi; p__Ascomycota; c__Sordariomycetes; o__Hypocreales; f__Hypocreaceae; g__Trichoderma	42.9621	16.2679	11.6541
k__Fungi; p__Ascomycota; c__Sordariomycetes; o__Hypocreales; f__Hypocreaceae; g__Trichoderma; s__Trichoderma_albolutescens_SH080791.07FU	13.9535	6.06061	5.35714
k__Fungi; p__Ascomycota; c__Sordariomycetes; o__Hypocreales; f__Hypocreales_fam_Incertae_sedis; g__Acremonium; s__Acremonium_furcatum_SH219559.07FU	55.814	6.06061	1.78571
k__Fungi; p__Ascomycota; c__Sordariomycetes; o__Hypocreales; f__Hypocreales_fam_Incertae_sedis; g__Acremonium; s__Acremonium_persicinum_SH207979.07FU	62.7907	19.1919	11.3095
k__Fungi; p__Ascomycota; c__Sordariomycetes; o__Hypocreales; f__Hypocreales_fam_Incertae_sedis; g__Acremonium; s__Acremonium_rutilum_SH207064.07FU	9.30233	3.0303	0
k__Fungi; p__Ascomycota; c__Sordariomycetes; o__Hypocreales; f__Hypocreales_fam_Incertae_sedis; g__Ilyonectria	93.4109	50	40.4762
k__Fungi; p__Ascomycota; c__Sordariomycetes; o__Hypocreales; f__Hypocreales_fam_Incertae_sedis; g__Ilyonectria; s__Ilyonectria_destructans_SH019336.07FU	100	69.697	71.4286
k__Fungi; p__Ascomycota; c__Sordariomycetes; o__Hypocreales; f__Hypocreales_fam_Incertae_sedis; g__Ilyonectria; s__Ilyonectria_robusta_SH202970.07FU	18.6047	0	0
k__Fungi; p__Ascomycota; c__Sordariomycetes; o__Hypocreales; f__Hypocreales_fam_Incertae_sedis; g__unidentified; s__unidentified_SH192538.07FU	16.2791	9.09091	0
k__Fungi; p__Ascomycota; c__Sordariomycetes; o__Hypocreales; f__Nectriaceae	42.0543	17.1717	10.119
k__Fungi; p__Ascomycota; c__Sordariomycetes; o__Hypocreales; f__Nectriaceae; g__Cylindrocarpon; s__unidentified_SH174295.07FU	25.5814	3.0303	0
k__Fungi; p__Ascomycota; c__Sordariomycetes; o__Hypocreales; f__Nectriaceae; g__Fusarium	68.2171	32.3232	11.9048
k__Fungi; p__Ascomycota; c__Sordariomycetes; o__Hypocreales; f__Nectriaceae; g__Fusarium; s__Fusarium_venenatum_SH215301.07FU	13.9535	6.06061	1.78571
k__Fungi; p__Ascomycota; c__Sordariomycetes; o__Hypocreales; f__Nectriaceae; g__Nectria; s__unidentified_SH027843.07FU	0	0	16.0714
k__Fungi; p__Ascomycota; c__Sordariomycetes; o__Hypocreales; f__Nectriaceae; g__unidentified; s__unidentified_SH027728.07FU	56.9767	45.4545	39.2857
k__Fungi; p__Ascomycota; c__Sordariomycetes; o__Hypocreales; f__Nectriaceae; g__unidentified; s__unidentified_SH174294.07FU	11.6279	0	0
k__Fungi; p__Ascomycota; c__Sordariomycetes; o__Hypocreales; f__Nectriaceae; g__unidentified; s__unidentified_SH175275.07FU	100	72.7273	57.1429
k__Fungi; p__Ascomycota; c__Sordariomycetes; o__Hypocreales; f__Nectriaceae; g__unidentified; s__unidentified_SH198276.07FU	60.4651	9.09091	8.92857
k__Fungi; p__Ascomycota; c__Sordariomycetes; o__Hypocreales; f__Nectriaceae; g__unidentified; s__unidentified_SH217194.07FU	65.1163	0	5.35714
k__Fungi; p__Ascomycota; c__Sordariomycetes; o__Hypocreales; f__Nectriaceae; g__unidentified; s__unidentified_SH217585.07FU	52.7132	17.1717	4.7619
k__Fungi; p__Ascomycota; c__Sordariomycetes; o__Hypocreales; f__Ophiocordycipitaceae	43.4109	9.09091	8.33333
k__Fungi; p__Ascomycota; c__Sordariomycetes; o__Hypocreales; f__Ophiocordycipitaceae; g__Polycephalomyces	9.30233	0	1.78571
k__Fungi; p__Ascomycota; c__Sordariomycetes; o__Hypocreales; f__Ophiocordycipitaceae; g__Purpureocillium	81.3953	24.2424	14.2857
k__Fungi; p__Ascomycota; c__Sordariomycetes; o__Hypocreales; f__Ophiocordycipitaceae; g__Tolypocladium	27.907	6.06061	7.14286
k__Fungi; p__Ascomycota; c__Sordariomycetes; o__Hypocreales; f__unidentified; g__unidentified; s__unidentified_SH205441.07FU	25.5814	3.0303	3.57143
k__Fungi; p__Ascomycota; c__Sordariomycetes; o__Hypocreales; f__unidentified; g__unidentified; s__unidentified_SH213541.07FU	88.3721	27.2727	21.4286
k__Fungi; p__Ascomycota; c__Sordariomycetes; o__Hypocreales; f__unidentified; g__unidentified; s__unidentified_SH214978.07FU	93.0233	27.2727	10.7143
k__Fungi; p__Ascomycota; c__Sordariomycetes; o__Hypocreales; f__unidentified; g__unidentified; s__unidentified_SH458386.07FU	30.2326	3.0303	5.35714
k__Fungi; p__Ascomycota; c__Sordariomycetes; o__Hypocreales; f__unidentified; g__unidentified; s__unidentified_SH497375.07FU	97.6744	30.303	32.1429
k__Fungi; p__Ascomycota; c__Sordariomycetes; o__Hypocreomycetidae_ord_Incertae_sedis; f__Plectosphaerellaceae; g__Plectosphaerella	46.5116	21.2121	11.6071
k__Fungi; p__Ascomycota; c__Sordariomycetes; o__Hypocreomycetidae_ord_Incertae_sedis; f__Plectosphaerellaceae; g__Plectosphaerella; s__Plectosphaerella_oratosquillae_SH190975.07FU	2.32558	9.09091	5.35714
k__Fungi; p__Ascomycota; c__Sordariomycetes; o__Hypocreomycetidae_ord_Incertae_sedis; f__Plectosphaerellaceae; g__Verticillium	32.5581	6.06061	1.78571
k__Fungi; p__Ascomycota; c__Sordariomycetes; o__Magnaporthales; f__Magnaporthaceae; g__Slopeiomyces; s__Slopeiomyces_cylindrosporus_SH174124.07FU	88.3721	6.06061	23.2143
k__Fungi; p__Ascomycota; c__Sordariomycetes; o__Microascales; f__Microascaceae	39.5349	9.09091	8.03571
k__Fungi; p__Ascomycota; c__Sordariomycetes; o__Microascales; f__Microascaceae; g__Kernia; s__Kernia_pachypleura_SH013616.07FU	37.2093	9.09091	14.2857
k__Fungi; p__Ascomycota; c__Sordariomycetes; o__Microascales; f__Microascaceae; g__Pseudallescheria	24.4186	6.06061	0.892857
k__Fungi; p__Ascomycota; c__Sordariomycetes; o__Microascales; f__Microascaceae; g__unidentified; s__unidentified_SH194814.07FU	37.2093	12.1212	0
k__Fungi; p__Ascomycota; c__Sordariomycetes; o__Microascales; f__Microascaceae; g__unidentified; s__unidentified_SH194816.07FU	16.2791	3.0303	1.78571
k__Fungi; p__Ascomycota; c__Sordariomycetes; o__Microascales; f__Microascaceae; g__unidentified; s__unidentified_SH210352.07FU	23.2558	3.0303	1.78571
k__Fungi; p__Ascomycota; c__Sordariomycetes; o__Microascales; f__unidentified; g__unidentified; s__unidentified_SH210354.07FU	67.4419	21.2121	3.57143
k__Fungi; p__Ascomycota; c__Sordariomycetes; o__Microascales; f__unidentified; g__unidentified; s__unidentified_SH483072.07FU	53.4884	15.1515	0
k__Fungi; p__Ascomycota; c__Sordariomycetes; o__Ophiostomatales; f__Ophiostomataceae	30.2326	0	5.35714
k__Fungi; p__Ascomycota; c__Sordariomycetes; o__Sordariales	27.4419	5.45455	1.42857
k__Fungi; p__Ascomycota; c__Sordariomycetes; o__Sordariales; f__Cephalothecaceae	13.9535	0	0
k__Fungi; p__Ascomycota; c__Sordariomycetes; o__Sordariales; f__Chaetomiaceae	57.7167	27.2727	18.1818
k__Fungi; p__Ascomycota; c__Sordariomycetes; o__Sordariales; f__Chaetomiaceae; g__Chaetomium	90.6977	24.2424	3.57143
k__Fungi; p__Ascomycota; c__Sordariomycetes; o__Sordariales; f__Chaetomiaceae; g__Chaetomium; s__Chaetomium_funicola_SH195318.07FU	69.7674	6.06061	7.14286
k__Fungi; p__Ascomycota; c__Sordariomycetes; o__Sordariales; f__Chaetomiaceae; g__Chaetomium; s__unidentified_SH490994.07FU	20.9302	0	0
k__Fungi; p__Ascomycota; c__Sordariomycetes; o__Sordariales; f__Chaetomiaceae; g__Myceliophthora; s__Myceliophthora_thermophila_SH195299.07FU	11.6279	0	0
k__Fungi; p__Ascomycota; c__Sordariomycetes; o__Sordariales; f__Chaetomiaceae; g__Myceliophthora; s__unidentified_SH020721.07FU	20.9302	0	0
k__Fungi; p__Ascomycota; c__Sordariomycetes; o__Sordariales; f__Chaetomiaceae; g__Trichocladium; s__Trichocladium_opacum_SH198656.07FU	39.5349	6.06061	10.7143
k__Fungi; p__Ascomycota; c__Sordariomycetes; o__Sordariales; f__Chaetomiaceae; g__unidentified; s__unidentified_SH192742.07FU	70.9302	40.9091	2.23214
k__Fungi; p__Ascomycota; c__Sordariomycetes; o__Sordariales; f__Chaetomiaceae; g__unidentified; s__unidentified_SH523869.07FU	11.6279	0	0
k__Fungi; p__Ascomycota; c__Sordariomycetes; o__Sordariales; f__Lasiosphaeriaceae	38.1783	10.6061	5.50595
k__Fungi; p__Ascomycota; c__Sordariomycetes; o__Sordariales; f__Lasiosphaeriaceae; g__Cercophora; s__unidentified_SH202188.07FU	76.7442	31.0606	17.4107
k__Fungi; p__Ascomycota; c__Sordariomycetes; o__Sordariales; f__Lasiosphaeriaceae; g__Podospora; s__Podospora_intestinacea_SH202182.07FU	6.97674	3.0303	3.57143
k__Fungi; p__Ascomycota; c__Sordariomycetes; o__Sordariales; f__Lasiosphaeriaceae; g__Podospora; s__Podospora_pleiospora_SH220575.07FU	18.6047	0	1.78571
k__Fungi; p__Ascomycota; c__Sordariomycetes; o__Sordariales; f__Lasiosphaeriaceae; g__Podospora; s__unidentified_SH018044.07FU	13.9535	6.06061	1.78571
k__Fungi; p__Ascomycota; c__Sordariomycetes; o__Sordariales; f__Lasiosphaeriaceae; g__Podospora; s__unidentified_SH192696.07FU	60.4651	9.09091	8.92857
k__Fungi; p__Ascomycota; c__Sordariomycetes; o__Sordariales; f__Lasiosphaeriaceae; g__Podospora; s__unidentified_SH192702.07FU	95.3488	33.3333	21.4286
k__Fungi; p__Ascomycota; c__Sordariomycetes; o__Sordariales; f__Lasiosphaeriaceae; g__Podospora; s__unidentified_SH202179.07FU	37.2093	0	16.0714
k__Fungi; p__Ascomycota; c__Sordariomycetes; o__Sordariales; f__Lasiosphaeriaceae; g__Podospora; s__unidentified_SH217071.07FU	16.2791	0	3.57143
k__Fungi; p__Ascomycota; c__Sordariomycetes; o__Sordariales; f__Lasiosphaeriaceae; g__unidentified	76.7442	10.6061	21.4286
k__Fungi; p__Ascomycota; c__Sordariomycetes; o__Sordariales; f__Lasiosphaeriaceae; g__unidentified; s__unidentified_SH215226.07FU	11.6279	0	0
k__Fungi; p__Ascomycota; c__Sordariomycetes; o__Sordariales; f__Sordariaceae; g__Sordaria	51.1628	10.6061	6.25
k__Fungi; p__Ascomycota; c__Sordariomycetes; o__Sordariales; f__Sordariaceae; g__unidentified; s__unidentified_SH489653.07FU	100	33.3333	16.0714
k__Fungi; p__Ascomycota; c__Sordariomycetes; o__Sordariales; f__Sordariaceae; g__unidentified; s__unidentified_SH524554.07FU	90.6977	12.1212	17.8571
k__Fungi; p__Ascomycota; c__Sordariomycetes; o__Sordariales; f__Sordariales_fam_Incertae_sedis; g__Melanocarpus; s__Melanocarpus_albomyces_SH195311.07FU	67.4419	42.4242	3.57143
k__Fungi; p__Ascomycota; c__Sordariomycetes; o__Sordariales; f__unidentified; g__unidentified	41.8605	15.1515	7.14286
k__Fungi; p__Ascomycota; c__Sordariomycetes; o__Sordariales; f__unidentified; g__unidentified; s__unidentified_SH202454.07FU	100	36.3636	37.5
k__Fungi; p__Ascomycota; c__Sordariomycetes; o__Sordariales; f__unidentified; g__unidentified; s__unidentified_SH204954.07FU	76.7442	39.3939	6.07143
k__Fungi; p__Ascomycota; c__Sordariomycetes; o__Sordariales; f__unidentified; g__unidentified; s__unidentified_SH215219.07FU	41.8605	0	1.78571
k__Fungi; p__Ascomycota; c__Sordariomycetes; o__Sordariomycetidae_ord_Incertae_sedis; f__Annulatascaceae; g__Conlarium; s__unidentified_SH204530.07FU	44.186	22.7273	21.4286
k__Fungi; p__Ascomycota; c__Sordariomycetes; o__unidentified; f__unidentified; g__unidentified	44.186	12.1212	3.57143
k__Fungi; p__Ascomycota; c__Sordariomycetes; o__unidentified; f__unidentified; g__unidentified; s__unidentified_SH192576.07FU	23.2558	3.0303	0
k__Fungi; p__Ascomycota; c__Sordariomycetes; o__unidentified; f__unidentified; g__unidentified; s__unidentified_SH192579.07FU	90.6977	24.2424	8.92857
k__Fungi; p__Ascomycota; c__Sordariomycetes; o__unidentified; f__unidentified; g__unidentified; s__unidentified_SH194040.07FU	0	15.1515	1.78571
k__Fungi; p__Ascomycota; c__Sordariomycetes; o__unidentified; f__unidentified; g__unidentified; s__unidentified_SH194337.07FU	27.907	0	10.7143
k__Fungi; p__Ascomycota; c__Sordariomycetes; o__unidentified; f__unidentified; g__unidentified; s__unidentified_SH195298.07FU	9.30233	0	1.78571
k__Fungi; p__Ascomycota; c__Sordariomycetes; o__unidentified; f__unidentified; g__unidentified; s__unidentified_SH207879.07FU	34.8837	15.1515	1.78571
k__Fungi; p__Ascomycota; c__Sordariomycetes; o__unidentified; f__unidentified; g__unidentified; s__unidentified_SH215221.07FU	72.093	9.09091	8.92857
k__Fungi; p__Ascomycota; c__Sordariomycetes; o__unidentified; f__unidentified; g__unidentified; s__unidentified_SH217636.07FU	34.8837	6.06061	1.78571
k__Fungi; p__Ascomycota; c__Sordariomycetes; o__Xylariales; f__Amphisphaeriaceae	65.1163	34.8485	18.75
k__Fungi; p__Ascomycota; c__unidentified; o__unidentified; f__unidentified; g__unidentified	24.9169	5.62771	5.10204
k__Fungi; p__Ascomycota; c__unidentified; o__unidentified; f__unidentified; g__unidentified; s__unidentified_SH181580.07FU	56.9767	39.3939	32.1429
k__Fungi; p__Ascomycota; c__unidentified; o__unidentified; f__unidentified; g__unidentified; s__unidentified_SH182983.07FU	6.97674	6.06061	3.57143
k__Fungi; p__Ascomycota; c__unidentified; o__unidentified; f__unidentified; g__unidentified; s__unidentified_SH183333.07FU	82.1705	42.9293	31.8452
k__Fungi; p__Ascomycota; c__unidentified; o__unidentified; f__unidentified; g__unidentified; s__unidentified_SH202696.07FU	39.5349	3.0303	32.1429
k__Fungi; p__Ascomycota; c__unidentified; o__unidentified; f__unidentified; g__unidentified; s__unidentified_SH202704.07FU	49.6124	5.05051	5.35714
k__Fungi; p__Ascomycota; c__unidentified; o__unidentified; f__unidentified; g__unidentified; s__unidentified_SH202710.07FU	4.65116	0	16.0714
k__Fungi; p__Ascomycota; c__unidentified; o__unidentified; f__unidentified; g__unidentified; s__unidentified_SH206118.07FU	64.3411	26.2626	23.8095
k__Fungi; p__Ascomycota; c__unidentified; o__unidentified; f__unidentified; g__unidentified; s__unidentified_SH210351.07FU	94.0199	48.4848	14.0306
k__Fungi; p__Ascomycota; c__unidentified; o__unidentified; f__unidentified; g__unidentified; s__unidentified_SH211035.07FU	93.0233	57.5758	16.0714
k__Fungi; p__Ascomycota; c__unidentified; o__unidentified; f__unidentified; g__unidentified; s__unidentified_SH213755.07FU	88.3721	21.2121	26.7857
k__Fungi; p__Ascomycota; c__unidentified; o__unidentified; f__unidentified; g__unidentified; s__unidentified_SH217880.07FU	81.3953	28.0303	13.8393
k__Fungi; p__Ascomycota; c__unidentified; o__unidentified; f__unidentified; g__unidentified; s__unidentified_SH217934.07FU	30.2326	15.1515	1.78571
k__Fungi; p__Ascomycota; c__unidentified; o__unidentified; f__unidentified; g__unidentified; s__unidentified_SH494389.07FU	6.97674	0	3.57143
k__Fungi; p__Ascomycota; c__unidentified; o__unidentified; f__unidentified; g__unidentified; s__unidentified_SH497494.07FU	19.7674	7.57576	1.78571
k__Fungi; p__Ascomycota; c__unidentified; o__unidentified; f__unidentified; g__unidentified; s__unidentified_SH521508.07FU	100	42.4242	48.2143
k__Fungi; p__Basidiomycota; c__Agaricomycetes; o__Agaricales	27.907	3.0303	4.46429
k__Fungi; p__Basidiomycota; c__Agaricomycetes; o__Agaricales; f__Agaricaceae; g__Bovista	20.9302	3.0303	1.78571
k__Fungi; p__Basidiomycota; c__Agaricomycetes; o__Agaricales; f__Agaricaceae; g__Lycoperdon	65.1163	18.1818	5.35714
k__Fungi; p__Basidiomycota; c__Agaricomycetes; o__Agaricales; f__Agaricaceae; g__Lycoperdon; s__Lycoperdon_pratense_SH175883.07FU	69.7674	9.09091	3.57143
k__Fungi; p__Basidiomycota; c__Agaricomycetes; o__Agaricales; f__Entolomataceae; g__Entoloma	11.6279	3.0303	1.78571
k__Fungi; p__Basidiomycota; c__Agaricomycetes; o__Agaricales; f__Entolomataceae; g__Entoloma; s__Entoloma_sericeum_SH221917.07FU	95.3488	51.5152	26.7857
k__Fungi; p__Basidiomycota; c__Agaricomycetes; o__Agaricales; f__Entolomataceae; g__Entoloma; s__Entoloma_vindobonense_SH221928.07FU	39.5349	6.06061	0
k__Fungi; p__Basidiomycota; c__Agaricomycetes; o__Agaricales; f__Entolomataceae; g__Entoloma; s__unidentified_SH007588.07FU	25.5814	6.06061	8.92857
k__Fungi; p__Basidiomycota; c__Agaricomycetes; o__Agaricales; f__Entolomataceae; g__Entoloma; s__unidentified_SH629007.07FU	34.8837	12.1212	0
k__Fungi; p__Basidiomycota; c__Agaricomycetes; o__Agaricales; f__Inocybaceae; g__Crepidotus; s__unidentified_SH464966.07FU	16.2791	0	0
k__Fungi; p__Basidiomycota; c__Agaricomycetes; o__Agaricales; f__Psathyrellaceae	6.97674	3.0303	1.78571
k__Fungi; p__Basidiomycota; c__Agaricomycetes; o__Agaricales; f__Psathyrellaceae; g__Coprinopsis; s__Coprinopsis_phlyctidospora_SH218996.07FU	34.8837	9.09091	0
k__Fungi; p__Basidiomycota; c__Agaricomycetes; o__Agaricales; f__Psathyrellaceae; g__Coprinopsis; s__Coprinopsis_radiata_SH218997.07FU	9.30233	3.0303	1.78571
k__Fungi; p__Basidiomycota; c__Agaricomycetes; o__Agaricales; f__Psathyrellaceae; g__Coprinopsis; s__unidentified_SH219038.07FU	20.9302	3.0303	0
k__Fungi; p__Basidiomycota; c__Agaricomycetes; o__Agaricales; f__Psathyrellaceae; g__Psathyrella	43.0233	6.06061	0.892857
k__Fungi; p__Basidiomycota; c__Agaricomycetes; o__Agaricales; f__Psathyrellaceae; g__Psathyrella; s__Psathyrella_tenuicula_SH220412.07FU	9.30233	3.0303	14.2857
k__Fungi; p__Basidiomycota; c__Agaricomycetes; o__Agaricales; f__Psathyrellaceae; g__Psathyrella; s__Psathyrella_tenuicula_SH220413.07FU	13.9535	3.0303	5.35714
k__Fungi; p__Basidiomycota; c__Agaricomycetes; o__Agaricales; f__Psathyrellaceae; g__Psathyrella; s__unidentified_SH220407.07FU	0	3.0303	7.14286
k__Fungi; p__Basidiomycota; c__Agaricomycetes; o__Agaricales; f__Schizophyllaceae; g__Schizophyllum; s__unidentified_SH468452.07FU	6.97674	24.2424	16.0714
k__Fungi; p__Basidiomycota; c__Agaricomycetes; o__Agaricales; f__Stephanosporaceae; g__unidentified; s__unidentified_SH215973.07FU	37.2093	3.0303	0
k__Fungi; p__Basidiomycota; c__Agaricomycetes; o__Agaricales; f__Strophariaceae; g__Hypholoma; s__Hypholoma_fasciculare_SH201439.07FU	9.30233	6.06061	1.78571
k__Fungi; p__Basidiomycota; c__Agaricomycetes; o__Agaricales; f__Tricholomataceae; g__unidentified; s__unidentified_SH187296.07FU	8.13953	6.06061	4.46429
k__Fungi; p__Basidiomycota; c__Agaricomycetes; o__Agaricales; f__unidentified; g__unidentified; s__unidentified_SH184926.07FU	20.9302	0	3.57143
k__Fungi; p__Basidiomycota; c__Agaricomycetes; o__Auriculariales; f__unidentified; g__unidentified	11.6279	4.54545	2.67857
k__Fungi; p__Basidiomycota; c__Agaricomycetes; o__Auriculariales; f__unidentified; g__unidentified; s__unidentified_SH209160.07FU	9.30233	0	1.78571
k__Fungi; p__Basidiomycota; c__Agaricomycetes; o__Boletales; f__Rhizopogonaceae; g__Rhizopogon; s__Rhizopogon_verii_SH183754.07FU	48.8372	9.09091	7.14286
k__Fungi; p__Basidiomycota; c__Agaricomycetes; o__Cantharellales; f__Cantharellales_fam_Incertae_sedis; g__Minimedusa; s__Minimedusa_polyspora_SH201127.07FU	46.5116	6.06061	7.14286
k__Fungi; p__Basidiomycota; c__Agaricomycetes; o__Cantharellales; f__Ceratobasidiaceae	11.6279	0	0
k__Fungi; p__Basidiomycota; c__Agaricomycetes; o__Cantharellales; f__Ceratobasidiaceae; g__unidentified; s__unidentified_SH032248.07FU	18.6047	0	5.35714
k__Fungi; p__Basidiomycota; c__Agaricomycetes; o__Cantharellales; f__Ceratobasidiaceae; g__unidentified; s__unidentified_SH186416.07FU	32.5581	3.0303	1.78571
k__Fungi; p__Basidiomycota; c__Agaricomycetes; o__Cantharellales; f__Ceratobasidiaceae; g__unidentified; s__unidentified_SH186441.07FU	9.30233	3.0303	0
k__Fungi; p__Basidiomycota; c__Agaricomycetes; o__Cantharellales; f__Hydnaceae; g__Sistotrema; s__unidentified_SH197509.07FU	13.9535	0	1.78571
k__Fungi; p__Basidiomycota; c__Agaricomycetes; o__Cantharellales; f__Hydnaceae; g__unidentified; s__unidentified_SH199651.07FU	100	81.8182	39.2857
k__Fungi; p__Basidiomycota; c__Agaricomycetes; o__Hymenochaetales; f__Hymenochaetales_fam_Incertae_sedis; g__Cotylidia; s__Cotylidia_undulata_SH202654.07FU	58.1395	6.06061	5.35714
k__Fungi; p__Basidiomycota; c__Agaricomycetes; o__Polyporales; f__Ganodermataceae; g__Ganoderma; s__Ganoderma_adspersum_SH187221.07FU	16.2791	3.0303	3.57143
k__Fungi; p__Basidiomycota; c__Agaricomycetes; o__Polyporales; f__unidentified; g__unidentified; s__unidentified_SH187220.07FU	41.8605	6.06061	1.78571
k__Fungi; p__Basidiomycota; c__Agaricomycetes; o__Sebacinales	20.9302	0	3.57143
k__Fungi; p__Basidiomycota; c__Agaricomycetes; o__Sebacinales; f__unidentified; g__unidentified; s__unidentified_SH197530.07FU	2.32558	9.09091	0
k__Fungi; p__Basidiomycota; c__Agaricomycetes; o__Thelephorales; f__Thelephoraceae; g__Amaurodon; s__Amaurodon_cyaneus_SH002772.07FU	9.30233	6.06061	0
k__Fungi; p__Basidiomycota; c__Agaricomycetes; o__Thelephorales; f__Thelephoraceae; g__Tomentellopsis	11.6279	0	0
k__Fungi; p__Basidiomycota; c__Agaricomycetes; o__Trechisporales; f__unidentified; g__unidentified	30.2326	0	9.82143
k__Fungi; p__Basidiomycota; c__Agaricomycetes; o__Trechisporales; f__unidentified; g__unidentified; s__unidentified_SH015069.07FU	11.6279	0	0
k__Fungi; p__Basidiomycota; c__Agaricomycetes; o__Trechisporales; f__unidentified; g__unidentified; s__unidentified_SH188947.07FU	13.9535	0	3.57143
k__Fungi; p__Basidiomycota; c__Agaricomycetes; o__unidentified; f__unidentified; g__unidentified; s__unidentified_SH021024.07FU	23.2558	0	1.78571
k__Fungi; p__Basidiomycota; c__Cystobasidiomycetes; o__Cystobasidiales; f__Cystobasidiaceae; g__Cystobasidium; s__Cystobasidium_slooffiae_SH194776.07FU	6.97674	15.1515	0
k__Fungi; p__Basidiomycota; c__Microbotryomycetes	11.6279	6.06061	17.8571
k__Fungi; p__Basidiomycota; c__Microbotryomycetes; o__Leucosporidiales; f__Leucosporidiaceae	4.65116	3.0303	3.57143
k__Fungi; p__Basidiomycota; c__Microbotryomycetes; o__Leucosporidiales; f__unidentified; g__unidentified; s__unidentified_SH193764.07FU	6.97674	3.0303	0
k__Fungi; p__Basidiomycota; c__Microbotryomycetes; o__Sporidiobolales; f__unidentified; g__unidentified	6.97674	0	7.14286
k__Fungi; p__Basidiomycota; c__Microbotryomycetes; o__Sporidiobolales; f__unidentified; g__unidentified; s__unidentified_SH007274.07FU	97.6744	57.5758	57.1429
k__Fungi; p__Basidiomycota; c__Pucciniomycetes	50	6.06061	10.7143
k__Fungi; p__Basidiomycota; c__Tremellomycetes	34.3023	24.2424	18.75
k__Fungi; p__Basidiomycota; c__Tremellomycetes; o__Filobasidiales; f__Filobasidiaceae; g__Goffeauzyma; s__Goffeauzyma_gastrica_SH214037.07FU	9.30233	3.0303	0
k__Fungi; p__Basidiomycota; c__Tremellomycetes; o__Filobasidiales; f__Piskurozymaceae; g__Solicoccozyma	69.4352	36.7965	27.8061
k__Fungi; p__Basidiomycota; c__Tremellomycetes; o__Filobasidiales; f__Piskurozymaceae; g__Solicoccozyma; s__Solicoccozyma_terricola_SH190017.07FU	100	93.9394	91.0714
k__Fungi; p__Basidiomycota; c__Tremellomycetes; o__Holtermanniales; f__Holtermanniales_fam_Incertae_sedis; g__Holtermanniella	100	33.3333	26.7857
k__Fungi; p__Basidiomycota; c__Tremellomycetes; o__Tremellales; f__Tremellaceae; g__Cryptococcus; s__Cryptococcus_aerius_SH190019.07FU	100	78.7879	44.6429
k__Fungi; p__Basidiomycota; c__Tremellomycetes; o__Tremellales; f__Tremellaceae; g__Filobasidiella; s__unidentified_SH497092.07FU	69.7674	21.2121	1.78571
k__Fungi; p__Basidiomycota; c__Tremellomycetes; o__Tremellales; f__unidentified; g__unidentified; s__unidentified_SH004914.07FU	20.9302	3.0303	0
k__Fungi; p__Basidiomycota; c__Tremellomycetes; o__Trichosporonales; f__Trichosporonaceae; g__Apiotrichum; s__Apiotrichum_dulcitum_SH329706.07FU	76.7442	24.2424	19.6429
k__Fungi; p__Basidiomycota; c__Tremellomycetes; o__Trichosporonales; f__Trichosporonaceae; g__Cutaneotrichosporon; s__Cutaneotrichosporon_moniliiforme_SH196643.07FU	53.4884	12.1212	7.14286
k__Fungi; p__Basidiomycota; c__Tremellomycetes; o__Trichosporonales; f__Trichosporonaceae; g__Trichosporon; s__Trichosporon_sp_SH262864.07FU	25.5814	0	3.57143
k__Fungi; p__Basidiomycota; c__Tremellomycetes; o__unidentified; f__unidentified; g__unidentified; s__unidentified_SH005081.07FU	27.907	3.0303	12.5
k__Fungi; p__Basidiomycota; c__Tremellomycetes; o__unidentified; f__unidentified; g__unidentified; s__unidentified_SH190020.07FU	39.5349	6.06061	3.57143
k__Fungi; p__Basidiomycota; c__Ustilaginomycetes; o__Urocystidales; f__Urocystidaceae; g__Urocystis; s__Urocystis_agropyri_SH185755.07FU	25.5814	3.0303	1.78571
k__Fungi; p__Basidiomycota; c__Ustilaginomycotina_cls_Incertae_sedis; o__Malasseziales; f__unidentified; g__unidentified; s__unidentified_SH214135.07FU	2.32558	18.1818	7.14286
k__Fungi; p__Blastocladiomycota; c__unidentified; o__unidentified; f__unidentified; g__unidentified	13.9535	1.51515	0.892857
k__Fungi; p__Blastocladiomycota; c__unidentified; o__unidentified; f__unidentified; g__unidentified; s__unidentified_SH486141.07FU	32.5581	3.0303	0
k__Fungi; p__Calcarisporiellomycota; c__Calcarisporiellomycetes; o__Calcarisporiellales; f__Calcarisporiellales_fam_Incertae_sedis; g__Calcarisporiella; s__unidentified_SH024599.07FU	18.6047	3.0303	3.57143
k__Fungi; p__Chytridiomycota	47.7575	6.49351	5.42092
k__Fungi; p__Chytridiomycota; c__Chytridiomycetes; o__Chytridiales; f__Chytridiaceae; g__Phlyctochytrium; s__Phlyctochytrium_reinboldtiae_SH000767.07FU	20.9302	9.09091	1.78571
k__Fungi; p__Chytridiomycota; c__GS14; o__unidentified; f__unidentified; g__unidentified; s__unidentified_SH463468.07FU	41.8605	21.2121	0
k__Fungi; p__Chytridiomycota; c__Rhizophlyctiomycetes; o__Rhizophlyctidales; f__Rhizophlyctidaceae; g__Rhizophlyctis; s__Rhizophlyctis_rosea_SH202562.07FU	25.5814	6.06061	6.25
k__Fungi; p__Chytridiomycota; c__Rhizophydiomycetes; o__Rhizophydiales; f__Rhizophydiaceae; g__Rhizophydium; s__unidentified_SH484223.07FU	17.608	18.1818	5.95238
k__Fungi; p__Chytridiomycota; c__Spizellomycetes; o__Spizellomycetales; f__Spizellomycetaceae; g__Powellomyces; s__unidentified_SH006448.07FU	18.6047	24.2424	3.57143
k__Fungi; p__Chytridiomycota; c__Spizellomycetes; o__Spizellomycetales; f__Spizellomycetaceae; g__Spizellomyces; s__Spizellomyces_lactosolyticus_SH210195.07FU	11.6279	0	0
k__Fungi; p__Chytridiomycota; c__Spizellomycetes; o__Spizellomycetales; f__Spizellomycetaceae; g__Spizellomyces; s__Spizellomyces_palustris_SH202525.07FU	13.9535	72.7273	48.2143
k__Fungi; p__Chytridiomycota; c__Spizellomycetes; o__Spizellomycetales; f__Spizellomycetaceae; g__Spizellomyces; s__Spizellomyces_punctatus_SH202526.07FU	2.32558	6.06061	5.35714
k__Fungi; p__Chytridiomycota; c__Spizellomycetes; o__Spizellomycetales; f__Spizellomycetaceae; g__Spizellomyces; s__unidentified_SH210367.07FU	16.2791	15.1515	37.5
k__Fungi; p__Chytridiomycota; c__unidentified; o__unidentified; f__unidentified; g__unidentified	11.6279	0	1.78571
k__Fungi; p__Chytridiomycota; c__unidentified; o__unidentified; f__unidentified; g__unidentified; s__unidentified_SH005882.07FU	18.6047	6.06061	1.78571
k__Fungi; p__Chytridiomycota; c__unidentified; o__unidentified; f__unidentified; g__unidentified; s__unidentified_SH022011.07FU	100	39.3939	39.2857
k__Fungi; p__Chytridiomycota; c__unidentified; o__unidentified; f__unidentified; g__unidentified; s__unidentified_SH028576.07FU	29.0698	3.0303	8.03571
k__Fungi; p__Chytridiomycota; c__unidentified; o__unidentified; f__unidentified; g__unidentified; s__unidentified_SH177000.07FU	6.97674	54.5455	1.78571
k__Fungi; p__Chytridiomycota; c__unidentified; o__unidentified; f__unidentified; g__unidentified; s__unidentified_SH183132.07FU	18.6047	3.0303	0
k__Fungi; p__Chytridiomycota; c__unidentified; o__unidentified; f__unidentified; g__unidentified; s__unidentified_SH216421.07FU	20.9302	12.1212	21.4286
k__Fungi; p__Chytridiomycota; c__unidentified; o__unidentified; f__unidentified; g__unidentified; s__unidentified_SH463951.07FU	16.2791	3.0303	1.78571
k__Fungi; p__Chytridiomycota; c__unidentified; o__unidentified; f__unidentified; g__unidentified; s__unidentified_SH465883.07FU	6.97674	6.06061	1.78571
k__Fungi; p__Chytridiomycota; c__unidentified; o__unidentified; f__unidentified; g__unidentified; s__unidentified_SH467983.07FU	11.6279	10.6061	0.892857
k__Fungi; p__Chytridiomycota; c__unidentified; o__unidentified; f__unidentified; g__unidentified; s__unidentified_SH472127.07FU	34.8837	72.7273	64.2857
k__Fungi; p__Glomeromycota	20.5426	1.51515	5.35714
k__Fungi; p__Glomeromycota; c__Glomeromycetes	6.97674	3.0303	0
k__Fungi; p__Glomeromycota; c__Glomeromycetes; o__Archaeosporales	18.6047	0	3.57143
k__Fungi; p__Glomeromycota; c__Glomeromycetes; o__Archaeosporales; f__Archaeosporaceae	23.2558	0	1.78571
k__Fungi; p__Glomeromycota; c__Glomeromycetes; o__Archaeosporales; f__Archaeosporaceae; g__unidentified; s__unidentified_SH025843.07FU	18.6047	0.505051	0.297619
k__Fungi; p__Glomeromycota; c__Glomeromycetes; o__Archaeosporales; f__unidentified; g__unidentified; s__unidentified_SH217174.07FU	39.5349	0	7.14286
k__Fungi; p__Glomeromycota; c__Glomeromycetes; o__Diversisporales; f__Diversisporaceae	16.2791	3.0303	0
k__Fungi; p__Glomeromycota; c__Glomeromycetes; o__Diversisporales; f__Gigasporaceae; g__unidentified; s__unidentified_SH005209.07FU	11.6279	0	0
k__Fungi; p__Glomeromycota; c__Glomeromycetes; o__Glomerales	17.8295	0	0.595238
k__Fungi; p__Glomeromycota; c__Glomeromycetes; o__Glomerales; f__Claroideoglomeraceae	34.8837	0	0
k__Fungi; p__Glomeromycota; c__Glomeromycetes; o__Glomerales; f__Claroideoglomeraceae; g__Claroideoglomus	39.5349	0	0.714286
k__Fungi; p__Glomeromycota; c__Glomeromycetes; o__Glomerales; f__Claroideoglomeraceae; g__Claroideoglomus; s__unidentified_SH021560.07FU	16.8605	3.0303	0.892857
k__Fungi; p__Glomeromycota; c__Glomeromycetes; o__Glomerales; f__Glomeraceae; g__unidentified	25.5814	4.54545	1.78571
k__Fungi; p__Glomeromycota; c__Paraglomeromycetes; o__Paraglomerales	34.8837	3.34928	2.44361
k__Fungi; p__Glomeromycota; c__Paraglomeromycetes; o__Paraglomerales; f__unidentified; g__unidentified	52.7728	2.7972	2.33516
k__Fungi; p__Glomeromycota; c__unidentified; o__unidentified; f__unidentified; g__unidentified	5.81395	0.757576	13.3929
k__Fungi; p__Kickxellomycota; c__Kickxellomycetes; o__Kickxellales; f__Kickxellaceae; g__Ramicandelaber; s__unidentified_SH006496.07FU	15.1163	0	0
k__Fungi; p__Monoblepharidomycota; c__Monoblepharidiomycetes; o__Monoblepharidales; f__unidentified; g__unidentified; s__unidentified_SH474766.07FU	9.30233	0	1.78571
k__Fungi; p__Mortierellomycota; c__Mortierellomycotina_cls_Incertae_sedis; o__Mortierellales; f__Mortierellaceae	54.6512	43.9394	25
k__Fungi; p__Mortierellomycota; c__Mortierellomycotina_cls_Incertae_sedis; o__Mortierellales; f__Mortierellaceae; g__Mortierella	47.6744	12.1212	9.15179
k__Fungi; p__Mortierellomycota; c__Mortierellomycotina_cls_Incertae_sedis; o__Mortierellales; f__Mortierellaceae; g__Mortierella; s__Mortierella_alpina_SH183635.07FU	53.0233	30.9091	26.7857
k__Fungi; p__Mortierellomycota; c__Mortierellomycotina_cls_Incertae_sedis; o__Mortierellales; f__Mortierellaceae; g__Mortierella; s__Mortierella_amoeboidea_SH183634.07FU	95.3488	27.2727	12.5
k__Fungi; p__Mortierellomycota; c__Mortierellomycotina_cls_Incertae_sedis; o__Mortierellales; f__Mortierellaceae; g__Mortierella; s__Mortierella_angusta_SH189943.07FU	23.2558	0	3.57143
k__Fungi; p__Mortierellomycota; c__Mortierellomycotina_cls_Incertae_sedis; o__Mortierellales; f__Mortierellaceae; g__Mortierella; s__Mortierella_exigua_SH180111.07FU	69.7674	6.06061	14.2857
k__Fungi; p__Mortierellomycota; c__Mortierellomycotina_cls_Incertae_sedis; o__Mortierellales; f__Mortierellaceae; g__Mortierella; s__Mortierella_fatshederae_SH180138.07FU	51.1628	12.1212	1.78571
k__Fungi; p__Mortierellomycota; c__Mortierellomycotina_cls_Incertae_sedis; o__Mortierellales; f__Mortierellaceae; g__Mortierella; s__Mortierella_gamsii_SH180110.07FU	23.2558	3.0303	5.35714
k__Fungi; p__Mortierellomycota; c__Mortierellomycotina_cls_Incertae_sedis; o__Mortierellales; f__Mortierellaceae; g__Mortierella; s__Mortierella_globalpina_SH183638.07FU	44.186	6.06061	1.78571
k__Fungi; p__Mortierellomycota; c__Mortierellomycotina_cls_Incertae_sedis; o__Mortierellales; f__Mortierellaceae; g__Mortierella; s__Mortierella_globulifera_SH185972.07FU	43.0233	12.1212	11.6071
k__Fungi; p__Mortierellomycota; c__Mortierellomycotina_cls_Incertae_sedis; o__Mortierellales; f__Mortierellaceae; g__Mortierella; s__unidentified_SH014916.07FU	32.5581	3.0303	3.57143
k__Fungi; p__Mortierellomycota; c__Mortierellomycotina_cls_Incertae_sedis; o__Mortierellales; f__Mortierellaceae; g__Mortierella; s__unidentified_SH180140.07FU	44.186	21.2121	3.57143
k__Fungi; p__Mortierellomycota; c__Mortierellomycotina_cls_Incertae_sedis; o__Mortierellales; f__Mortierellaceae; g__Mortierella; s__unidentified_SH196188.07FU	20.9302	0	0
k__Fungi; p__Mortierellomycota; c__Mortierellomycotina_cls_Incertae_sedis; o__Mortierellales; f__Mortierellaceae; g__Mortierella; s__unidentified_SH196189.07FU	11.6279	0	0
k__Fungi; p__Mortierellomycota; c__Mortierellomycotina_cls_Incertae_sedis; o__Mortierellales; f__Mortierellaceae; g__unidentified	9.30233	6.06061	0
k__Fungi; p__Mucoromycota; c__Mucoromycetes; o__Mucorales; f__Cunninghamellaceae; g__Absidia	32.5581	6.06061	7.14286
k__Fungi; p__Mucoromycota; c__Mucoromycetes; o__Mucorales; f__Cunninghamellaceae; g__Absidia; s__Absidia_glauca_SH190045.07FU	48.8372	9.09091	1.78571
k__Fungi; p__Mucoromycota; c__Mucoromycetes; o__Mucorales; f__Mucoraceae; g__Mucor; s__Mucor_moelleri_SH188374.07FU	4.65116	3.0303	5.35714
k__Fungi; p__Mucoromycota; c__Mucoromycetes; o__Mucorales; f__Rhizopodaceae; g__Rhizopus; s__Rhizopus_microsporus_SH316332.07FU	0	27.2727	1.78571
k__Fungi; p__Olpidiomycota; c__Olpidiomycetes; o__Olpidiales; f__Olpidiaceae; g__Olpidium; s__Olpidium_brassicae_SH216672.07FU	29.4574	19.1919	12.5
k__Fungi; p__Rozellomycota	0	0	19.6429
k__Fungi; p__Rozellomycota; c__Rozellomycota_cls_Incertae_sedis; o__GS05; f__unidentified; g__unidentified	0	12.1212	0
k__Fungi; p__Rozellomycota; c__Rozellomycota_cls_Incertae_sedis; o__GS11; f__unidentified; g__unidentified; s__unidentified_SH191083.07FU	13.9535	0	0
k__Fungi; p__Rozellomycota; c__Rozellomycota_cls_Incertae_sedis; o__GS11; f__unidentified; g__unidentified; s__unidentified_SH191084.07FU	11.6279	0	0
k__Fungi; p__unidentified; c__unidentified; o__unidentified; f__unidentified; g__unidentified	10.2326	7.87879	4.64286
k__Fungi; p__unidentified; c__unidentified; o__unidentified; f__unidentified; g__unidentified; s__unidentified_SH003090.07FU	11.6279	3.0303	0
k__Fungi; p__unidentified; c__unidentified; o__unidentified; f__unidentified; g__unidentified; s__unidentified_SH027768.07FU	100	72.7273	35.7143
k__Fungi; p__unidentified; c__unidentified; o__unidentified; f__unidentified; g__unidentified; s__unidentified_SH030111.07FU	67.4419	39.3939	28.5714
k__Fungi; p__unidentified; c__unidentified; o__unidentified; f__unidentified; g__unidentified; s__unidentified_SH183633.07FU	65.1163	9.09091	3.57143
k__Fungi; p__unidentified; c__unidentified; o__unidentified; f__unidentified; g__unidentified; s__unidentified_SH193469.07FU	16.2791	0	3.57143
k__Fungi; p__unidentified; c__unidentified; o__unidentified; f__unidentified; g__unidentified; s__unidentified_SH194822.07FU	16.2791	0	0
k__Fungi; p__unidentified; c__unidentified; o__unidentified; f__unidentified; g__unidentified; s__unidentified_SH458120.07FU	11.6279	0	0
k__Fungi; p__unidentified; c__unidentified; o__unidentified; f__unidentified; g__unidentified; s__unidentified_SH491946.07FU	41.8605	4.54545	2.67857
k__Fungi; p__unidentified; c__unidentified; o__unidentified; f__unidentified; g__unidentified; s__unidentified_SH631673.07FU	32.093	7.27273	1.07143
