# Supplementary material for: Conditioning the soil microbiome through plant–soil feedbacks suppresses an aboveground insect pest
Source: New Phytol. 2020 Feb 3;226(2):595–608. doi: 10.1111/nph.16385 (PMC7155073; doi:10.1111/nph.16385)
Supplement: Supplementary file 4 — Table S3 Effect of different factors on the relative abundances of bacterial and fungal taxonomic groups. [file NPH-226-595-s004.xlsx]

## Sheet: Title
Article title: Conditioning the soil microbiome through plant-soil feedbacks suppresses an aboveground insect pest
Authors: Ana Pineda, Ian Kaplan, S. Emilia Hannula, Wadih Ghanem & T. Martijn Bezemer
Article acceptance date: 04 December 2019
Table S3. Effect of different factors on the relative abundances of bacterial and fungal taxonomic groups. P- and F-values are extracted from the PERMANOVA analysis. Microbial DNA was isolated from chrysanthemum soil from the second experiment.
See note S3 and Fig. S10-S12 for further description

## Sheet: Bacteria
		Soil (including sterile)	Sterile soil effect	Soil (excuding sterile)		Group (including sterile)	Grass vs forb		Thripspupa	Mitesurvival		Mite eggs
	df	8,47		7,41		2,53	1,47		1,54	1,54		1,54
PHYLUM LEVEL
Thaumarchaeota	F	6.109	p<0.001	4.724		16.74	18.8		1.382	1.465		0.849
	p	2.185e-05		0.0005863		2.318e-06	7.619e-05		0.2449	0.2315		0.3609
BacteriaUnassigned	F	7.749	p<0.05	7.234		6.323	3.779		0.007	1.048		0.3232
	p	1.453e-06		1.21e-05		0.003446	0.05791		0.935	0.3106		0.5721
Acidobacteria	F	17.12	p<0.001	6.813		41.52	0.03259		2.47	1.004		3.11
	p	1.408e-11		2.221e-05		1.418e-11	0.8575		0.1219	0.3208		0.084
Actinobacteria	F	15.6	p<0.001	6.532		53.22	1.446		2.778	0.5869		0.3647
	p	6.549e-11		3.365e-05		2.108e-13	0.2351		0.1014	0.447		0.5484
Armatimonadetes	F	5.492	p<0.05	3.893		4.803	0.2691		0.2147	0.03659		0.6033
	p	6.526e-05		0.002447		0.012	0.6064		0.645	0.849		0.4407
Atribacteria	F	10.48	p<0.001	1.479		38.9	1.092		2.445	0.4781		1.894
	p	1.719e-08		0.2018		4.005e-11	0.3014		0.1238	0.4922		0.1745
Bacteroidetes	F	6.168	ns	7.437		0.5334	0.7107		1.503	0.8959		2.082
	p	1.971e-05		9.075e-06		0.5897	0.4035		0.6997	0.3481		0.1548
BRC1	F	3.795	p<0.001	0.9748		11.09	0.06132		1.216	5.159		1.286
	p	0.001662		0.4624		9.475e-05	0.8055		0.275	0.02713		0.2618
Candidatus_Berkelbacteria	F	6.83	p<0.001	6.066		6.547	6.766		0.003	0.1503		0.02288
	p	6.408e-06		6.806e-05		0.002876	0.01238		0.9583	0.6997		0.8803
Chlamydiae	F	0.9766	ns	1.866		2.32	7.426		0.0006	1.682		1.842
	p	0.458		0.1005		0.1081	0.009		0.9799	0.2002		0.1803
Chlorobi	F	4.372	p<0.05	2.772		11.49	2.871		0.4446	0.3222		0.8315
	p	0.000533		0.01867		7.163e-05	0.0968		0.5078	0.5727		0.3659
Chloroflexi	F	6.73	p<0.001	2.946		17.05	1.299		4.253	0.9312		2.779
	p	7.578e-06		0.01354		1.917e-06	0.2601		0.044	0.3389		0.1013
Cyanobacteria	F	1.14	ns	1.192		0.649	1.073		0.5108	0.2585		0.8651
	p	0.3551		0.3289		0.5267	0.3056		0.4779	0.6132		0.3565
Elusimicrobia	F	2.92	p<0.005	1.112		10.4	4.814		1.178	0.7006		2.464
	p	0.009803		0.3741		0.0001552	0.0332		0.2826	0.4063		0.1223
FBP	F	3.301	ns	2.764		1.789	0.2805		0.0008	2.153		1.788
	p	0.0045		0.01897		0.1771	0.5968		0.9772	0.1481		0.1868
FCPU426	F	4.144	p<0.005	3.005		4.843	2.187		6.971	0.3714		0.871
	p	0.0008309		0.01215		0.01171	0.1458		0.01081	0.5448		0.3548
Fibrobacteres	F	6.292	p<0.001	3.858		7.185	0.009751		5.791	0.1585		0.006993
	p	1.591e-05		0.002607		0.0017	0.09218		0.01956	0.6921		0.9337
Firmicutes	F	3.643	ns	3.352		1.362	0.2715		2.072	0.1741		0.2926
	p	0.002253		0.006445		0.265	0.6048		0.1558	0.6782		0.5908
Gemmatimonadetes	F	11.94	p<0.001	10.58		4.64	3.45		1.711	0.1443		0.4133
	p	4.194e-09		1.627e-07		0.0139	0.06951		0.1964	0.7055		0.523
Hydrogenedentes	F	0.8039	ns	0.2639		2.445	0.1837		1.116	0.00322		0.1594
	p	0.6023		0.9644		0.09642	0.6702		0.2955	0.955		0.6913
Nitrospirae	F	5.498	p<0.001	1.05		17.68	0.03721		7.77	0.1211		0.8465
	p	6.458e-05		0.4126		1.31e-06	0.8479		0.007317	0.7292		0.3616
Parcubacteria	F	2.39	ns	1.299		4.477	0.3969		0.001258	2.625		18.02
	p	0.02989		0.2753		0.01598	0.5317		0.9718	0.111		8.669e-05
Planctomycetes	F	9.403	p<0.001	5.405		23.67	2.405		4.132	0.7027		4.086
	p	1.224e-07		0.0001922		4.51e-08	0.1277		0.04702	0.4056		0.0482
Proteobacteria	F	5.576	p<0.001	5.684		6.386	3.709		2.457	1.57		1.908
	p	5.616e-05		0.0001233		0.003274	0.06017		0.1228	0.2156		0.1729
Saccharibacteria	F	3.006	ns	2.499		5.782	6.603		4.798	0.02956		1.18
	p	0.00829		0.03102		0.005354	0.01341		0.03283	0.8641		0.2821
TM6_(Dependentiae)	F	7.159	p<0.001	6.12		6.844	6.986		1.097	0.06342		0.005082
	p	3.732e-06		6.266e-05		0.00227	0.01112		0.2995	0.8021		0.9434
Verrucomicrobia	F	13.75	ns	6.185		34.69	0.1699		1.851	3.126		6.219
	p	4.918e-10		5.68e-05		2.339e-10	0.1987		0.1793	0.0827		0.01573

## Sheet: Fungi
		Soil (including sterile)	Sterile soil effect	Soil (excluding sterile)	Group (including sterile)	Grass vs forb		Thripspupa	Mitesurvival	Eggs
	df	8,47		7,41	2,53	1,47		1,54	1,54	1,54
PHYLUM LEVEL
Ascomycota	F	2.003	ns	4.088	2.635	8.014		6.691	0.1715	0.6087
	p	0.06688		0.0017	0.08107	0.006812		0.01242	0.6804	0.438
Basidiomycota	F	1.827	ns	2.457	1.744	3.593		0.01208	1.685	0.1084
	p	0.09557		0.03353	0.1848	0.06418		0.9129	0.1998	0.7432
Chytridiomycota	F	1.621	p<0.005	1.935	6.508	0.05775		2.4	0.002453	0.035
	p	0.1445		0.0885	0.002968	0.8111		0.1272	0.9607	0.8503
Mucoromycota	F	2.402	ns	1.403	7.516	6.002		1.842	0.01654	0.007
	p	0.02917		0.2303	0.001338	0.01807		0.1803	0.8981	0.9332
Rozellomycota	F	0.8626	ns	0.8905	0.1558	0.03782		1.174	0.02697	0.9053
	p	0.4218		0.5227	0.8561	0.8467		0.2833	0.8702	0.3456
CLASS LEVEL
Glomeromycotina	F	1.038	p<0.05	0.6917	1.512	0.0815		0.8006	0.191	0.03242
	p	0.4218		0.6785	0.2279	0.7765		0.3749	0.6638	0.8578
Unassigned Ascomycota	F	2.819	p<0.005	0.8799	8.168	0.4988		1.558	8.194e-05	1.41e-05
	p	0.01223		0.5314	0.0008091	0.4835		0.2174	0.9928	0.9906
Dothideomycetes	F	1.546	ns	1.625	1.772	3.27		9.416	0.01207	0.7617
	p	0.1674		0.1557	0.1799	0.07695		0.003361	0.9129	0.3867
Eurotiomycetes	F	2.804	p<0.01	2.089	9.62	4.048		0.09449	0.2007	2.203
	p	0.01261		0.06656	0.0002728	0.04997		0.7597	0.656	0.1436
Leotiomycetes	F	1.409	p<0.05	0.7165	3.118	0.05086		0.1495	0.8181	2.114
	p	0.2177		0.6584	0.05248	0.8226		0.7006	0.3697	0.1518
Orbiliomycetes	F	0.9328	ns	0.8692	0.5391	0.5266		0.6919	1.626	0.9022
	p	0.4988		0.5387	0.5865	0.4716		0.4092	0.2077	0.3464
Pezizomycetes	F	1.148	ns	1.294	2.395	4.711		0.0009087	0.02582	0.0792
	p	0.35		0.2774	0.101	0.03506		0.9761	0.8729	0.7795
Saccharomycetes	F	3.688	ns	3.169	2.599	1.8		0.3284	1.773	1.818
	p	0.00206		0.008994	0.0838	0.1862		0.569	0.1886	0.1832
Sordariomycetes	F	1.43	p<0.05	1.133	2.013	0.01031		3.044	0.0267	0.2177
	p	0.2093		0.3615	0.1437	0.9195		0.08673	0.8708	0.6427
Agaricomycetes	F	0.9636	ns	1.265	1.343	0.002263		0.255	0.1625	0.006941
	p	0.4755		0.2916	0.2697	0.9623		0.6156	0.6884	0.9339
Pucciniomycetes	F	1.636	ns	1.462	5.87	9.112		2.27e-05	0.4407	0.003695
	p	0.1401		0.2079	0.004981	0.004093		0.9962	0.5096	0.9518
Tremellomycetes	F	3.217	p<0.05	2.066	7.585	4.388		1.491	0.843	0.001501
	p	0.005367		0.06942	0.001268	0.04161		0.2274	0.3626	0.9692
Ustilaginomycetes	F	0.8024	ns	0.6564	3.547	0.691		0.7999	0.4297	0.6953
	p	0.6036		0.707	0.03583	0.41		0.3751	0.5149	0.408
Rhizophlyctiomycetes	F	1.051	ns	1.003	0.2961	0.0003475		0.5252	0.3056	1.832
	p	0.4127		0.4434	0.7449	0.9852		0.4718	0.5826	0.1816
Spizellomycetes	F	1.819	p<0.005	1.109	8.016	0.5864		1.92	0.0005534	0
	p	0.09714		0.3757	0.0009086	0.4477		0.1716	0.9813	0.9937
Unassigned Chytridiomycota	F	1.088	ns	2.12	1.362	0.0001847		0.009858	0.2749	0.08935
	p	0.3878		0.06288	0.2651	0.9892		0.9213	0.6022	0.7661
